# Supplementary material for: ALS is imprinted in the chromatin accessibility of blood cells
Source: Cell Mol Life Sci. 2023 Apr 24;80(5):131. doi: 10.1007/s00018-023-04769-w (PMC10126052; doi:10.1007/s00018-023-04769-w)
Supplement: Supplementary file 2 — Supplementary file2 (XLSX 307 KB) [file 18_2023_4769_MOESM2_ESM.xlsx]

## Sheet: Tab. S1
Supplementary Table S1: Study volunteers’ of bulk ATAC-seq and RNA-seq in PBMCs. The upper table displays a summary of characteristics and clinical information from volunteers participated in the bulk ATAC-seq and RNA-seq study of PBMCs while the lower table lists each proband individually. Patients were considered sporadic based upon anamnesis and a negative family history. A detailed genotyping…
	ALS	HC
Sex (f/m)	8/15	8/10
Age [years]	65.8 ± 12.2	63.1 ± 9.4
Age of onset [years]	64.6 ± 12.4	/
Disease duration [months]	14.4 ± 11.9	/
ALSFRS	34.4 ± 8.0	/
ID	Sex	Age	Mutation	Age of onset	Disease duration [month]	Site of onset	ALSFRS
ALS_1	male	69	no	69	7	cervical right	44
ALS_2	male	60	no	60	7	cervical left	45
ALS_3	female	46	N/K	46	11	cervical right	29
ALS_4	male	33	no	29	48	cervical right	12
ALS_5	male	55	N/K	55	8	bulbar	38
ALS_6	male	61	MAPT	60	6	bulbar	29
ALS_7	male	79	N/K	78	5	cervical left	39
ALS_8	female	54	N/K	53	8	lumbal left+right	38
ALS_9	female	76	N/K	75	11	lumbal left	30
ALS_10	female	67	no	64	33	cervical left	27
ALS_11	male	77	N/K	74	36	cervical left	40
ALS_12	male	60	C9orf72	57	32	bulbar	38
ALS_13	male	69	no	68	11	cervical left	34
ALS_14	female	81	N/K	80	10	lumbal left	35
ALS_15	male	84	N/K	83	10	lumbal right	27
ALS_16	male	70	SETX, TAF15, FIG4	69	16	cervical right	22
ALS_17	female	72	no	72	4	bulbar	38
ALS_18	male	59	N/K	57	23	cervical right	42
ALS_19	male	68	N/K	67	3	cervical left	41
ALS_20	male	82	no	80	14	bulbar	38
ALS_21	male	71	no	70	11	bulbar	27
ALS_22	female	58	N/K	57	13	cervical left	35
ALS_23	female	63	no	63	5	bulbar	44
HC_1	male	59	/	/	/	/	/
HC_2	male	61	/	/	/	/	/
HC_3	female	72	/	/	/	/	/
HC_4	female	65	/	/	/	/	/
HC_5	male	66	/	/	/	/	/
HC_6	male	50	/	/	/	/	/
HC_7	male	62	/	/	/	/	/
HC_8	female	53	/	/	/	/	/
HC_9	male	78	/	/	/	/	/
HC_10	female	72	/	/	/	/	/
HC_11	male	67	/	/	/	/	/
HC_12	male	69	/	/	/	/	/
HC_13	male	74	/	/	/	/	/
HC_14	female	70	/	/	/	/	/
HC_15	female	65	/	/	/	/	/
HC_16	female	60	/	/	/	/	/
HC_17	male	48	/	/	/	/	/
HC_18	female	44	/	/	/	/	/

## Sheet: Tab. S2
Supplementary Table S2: Single-cell probands. Summary of characteristics and clinical information of volunteers participated in the single-cell ATAC-seq study of PBMCs or human cortex tissue, respectively, or used in the single-cell RNA-seq study of PBMCs. Single-cell ATAC-seq data of PBMCs and motor cortices of ALS patients were generated in this study and compared to publicly available data set…
	single-cell ATAC-seq, PBMCs		single-cell RNA-seq, PBMCs	single-cell ATAC-seq, brain
	ALS	HC	HC	ALS
Sex (f/m)	1/3	0/4	2/6	0/3
Age [years]	70.8 ± 7.6	N/K	N/K	68.0 ± 6.2
Age of onset [years]	67.8 ± 9.0	N/A	N/A	N/K
ALSFRS	25.0 ± 11.5	N/A	N/A	N/K
ID	Sex	Age	Mutation	Age of onset	Site of onset	ALSFRS		ID	Sex	Age	Mutation	PMI [h]
ALS_24	female	66	no	65	bulbar	22		Cx_1	male	66	no	72
ALS_25	male	66	N/K	61	bulbar	19		Cx_2	male	63	no	48
ALS_26	male	69	no	64	spinal right	17		Cx_3	male	75	C9orf72	24
ALS_27	male	82	no	81	spinal right	42

## Sheet: Tab. S3
Supplementary Table S3: Sequencing and peak statistics of bulk ATAC-seq PBMCs data. The table shows the summary of all peak characteristics from ALS patients and healthy donors. ATAC-seq identified approximately 212,000 peaks in a single sample. The peaks are 522 bp long and one gene is covered by 30 peaks on average.
Number of peaks per sample	211,863 ± 26,344	mean ± SD
	210,331 (190,507 - 229,871)	median (IQR)
	159,273 - 284,393	min - max
Peak length	522 ± 326	mean ± SD
	424 (305 - 623)	median (IQR)
	151 - 4,886	min - max
Percent of peaks annotated to a gene	99,99	%
Number of peaks annotated to one gene	30 ± 46	mean ± SD
	14 (5 - 34)	median (IQR)
	1 - 703	min - max

## Sheet: Tab. S4
Supplementary Table S4: Quality control of bulk ATAC-seq PBMC data. Quality control parameters such as total number of filtered reads, distinct fragments, number of peaks and peaks per sequencing depth are displayed for ALS and HC samples and were comparable between both cohorts.
	ALS	HC	p-value
Total filtered reads	52.3 ± 13.95 x 10^6	53.3 ± 13.4 x 10^6	0.86	mean ± SD
	51.3 (44.1 - 58.3) x 10^6	50.1 (43.5 - 61.6) x 10^6		median (IQR)
Distinct fragments	26.3 ± 7.0 x 10^6	26.9 ± 6.7 x 10^6	0.86	mean ± SD
	25.8 (22.2 - 29.3) x 10^6	25.2 (21.9 - 31.0) x 10^6		median (IQR)
Number of peaks	209,141 ± 24,846	218,080 ± 30,289	0.41	mean ± SD
	210,060 (189,332 - 227,129)	212,969 (193,927 - 241,900)		median (IQR)
Peaks per sequencing depth	0.0042 ± 0.0008	0.0043 ± 0.0009	0.82	mean ± SD
	0.0042 (0.0037 - 0.0044)	0.0041 (0.0037 - 0.0049)		median (IQR)

## Sheet: Tab. S5
Supplementary Table S5: Differentially accessible peaks of bulk ATAC-seq. List of the 729 differentially accessible peaks (referred to as epiChromALS) of a group wise comparison between PBMCs of 23 ALS patients and 18 healthy controls from the bulk ATAC study. The list includes peak ID, chromosome location, fold change and adjusted p-value. A positive log2FC indicate that the chromatin was access…
ID	Seqname	Start	End	log2FoldChange	padj
1	chr1	18349933	18350558	0.85	0.022
2	chr1	24939198	24939644	1.02	0.046
3	chr1	28755893	28756337	1.07	0.044
4	chr1	29845150	29845875	0.76	0.043
5	chr1	31784971	31785172	-0.76	0.023
6	chr1	34111450	34111720	1.34	0.031
7	chr1	34769572	34771130	0.68	0.03
8	chr1	34943028	34943257	1.59	0.043
9	chr1	42170035	42170251	1.04	0.026
10	chr1	52632931	52633815	-0.61	0.049
11	chr1	59159722	59159912	1.34	0.04
12	chr1	61741794	61743318	-0.74	0.037
13	chr1	65265362	65266726	-0.58	0.049
14	chr1	74503996	74504632	-0.67	0.029
15	chr1	74652288	74653347	-0.78	0.016
16	chr1	76023527	76024276	-0.72	0.049
17	chr1	77308858	77309605	-0.76	0.047
18	chr1	79472308	79472613	-1.06	0.035
19	chr1	80639560	80640179	-0.94	0.008
20	chr1	80641060	80641395	-1.11	0.028
21	chr1	84583251	84584082	-0.79	0.015
22	chr1	92317861	92318426	-0.89	0.016
23	chr1	92975083	92976108	-0.81	0.015
24	chr1	99820394	99820998	-0.91	0.009
25	chr1	100441695	100442006	-0.96	0.016
26	chr1	100930598	100930811	-1.2	0.033
27	chr1	104759664	104760509	-1.01	0.009
28	chr1	108077887	108078458	-0.8	0.039
29	chr1	115660648	115661043	0.94	0.026
30	chr1	146535730	146536509	-0.77	0.041
31	chr1	152473734	152474448	0.96	0.021
32	chr1	166165801	166167638	-0.63	0.017
33	chr1	167472743	167474818	-0.61	0.025
34	chr1	168444862	168445291	-0.77	0.049
35	chr1	171252164	171253136	-0.75	0.023
36	chr1	172704068	172704802	-0.64	0.045
37	chr1	175598944	175599806	-0.57	0.043
38	chr1	178605721	178606727	-0.8	0.017
39	chr1	181149338	181150122	-0.81	0.037
40	chr1	189051850	189052224	-1.06	0.047
41	chr1	190125732	190126126	-1	0.035
42	chr1	193448496	193449715	-0.79	0.036
43	chr1	193539805	193540859	-0.79	0.05
44	chr1	195454058	195454584	-0.95	0.049
45	chr1	198359078	198359532	-0.78	0.037
46	chr1	200869492	200870615	-0.71	0.04
47	chr1	205566634	205566949	1.31	0.02
48	chr1	214549856	214550284	1.04	0.046
49	chr1	216310870	216311374	-0.8	0.049
50	chr1	218171397	218171603	-1.03	0.044
51	chr1	222732294	222733192	-0.82	0.023
52	chr1	235603773	235604557	0.82	0.043
53	chr1	240608812	240609038	-0.89	0.037
54	chr1	241423630	241425021	-0.47	0.037
55	chr1	248851330	248851816	-0.7	0.046
56	chr2	45150	47524	-0.49	0.037
57	chr2	1907794	1908237	0.9	0.043
58	chr2	3478960	3480038	0.59	0.05
59	chr2	3677423	3678370	0.79	0.022
60	chr2	6223857	6224954	-0.59	0.048
61	chr2	6345529	6346082	-1.01	0.013
62	chr2	12036506	12037005	-0.79	0.022
63	chr2	12514621	12516261	-0.8	0.037
64	chr2	20675659	20677955	-0.66	0.021
65	chr2	26528882	26529308	0.9	0.046
66	chr2	32946206	32948104	-0.59	0.049
67	chr2	36355275	36357873	-0.69	0.038
68	chr2	36507354	36507810	-0.68	0.022
69	chr2	37654911	37655317	-0.97	0.009
70	chr2	42949015	42949728	-0.64	0.023
71	chr2	49943954	49944751	-0.85	0.022
72	chr2	54572885	54573163	-0.79	0.049
73	chr2	61663014	61663553	-0.88	0.021
74	chr2	62313562	62314673	-0.7	0.042
75	chr2	62657704	62658327	-0.69	0.043
76	chr2	64135376	64135736	-1.13	0.038
77	chr2	70475247	70475604	-0.85	0.028
78	chr2	72917171	72918609	-0.52	0.023
79	chr2	90106812	90107139	1.16	0.045
80	chr2	95526467	95527306	-0.65	0.028
81	chr2	96116346	96117516	-0.57	0.016
82	chr2	100234859	100235828	-0.6	0.049
83	chr2	102253411	102253757	-0.93	0.047
84	chr2	102368434	102369054	-1.01	0.018
85	chr2	110409751	110410238	1.04	0.039
86	chr2	128537074	128537832	0.83	0.024
87	chr2	131027875	131028488	0.78	0.043
88	chr2	134231910	134233011	-0.85	0.015
89	chr2	134669966	134671903	-0.89	0.014
90	chr2	143529221	143529440	-0.98	0.046
91	chr2	144481185	144481996	-0.7	0.031
92	chr2	145644726	145645128	-0.92	0.033
93	chr2	145750606	145751013	-0.78	0.046
94	chr2	147182275	147182798	-0.99	0.021
95	chr2	158190940	158191946	-0.8	0.042
96	chr2	161952613	161953226	-0.94	0.037
97	chr2	163417333	163418291	-0.84	0.023
98	chr2	164032887	164033458	-0.71	0.037
99	chr2	164754194	164755188	-0.69	0.046
100	chr2	164761250	164762811	-0.84	0.002
101	chr2	165149253	165150045	-1.04	0.015
102	chr2	168601521	168602219	-0.81	0.049
103	chr2	172427014	172428451	-0.68	0.046
104	chr2	172428694	172428927	-0.84	0.037
105	chr2	174591033	174591218	-0.84	0.017
106	chr2	179274598	179275562	-0.77	0.021
107	chr2	181163114	181163886	-0.89	0.028
108	chr2	185066393	185066875	-0.93	0.047
109	chr2	189104685	189105358	-0.8	0.046
110	chr2	189261389	189261938	-0.89	0.043
111	chr2	189287910	189288391	-0.84	0.044
112	chr2	191245027	191246430	-0.72	0.015
113	chr2	191274155	191274934	-0.67	0.014
114	chr2	193475371	193476718	-0.77	0.015
115	chr2	203718025	203718526	-0.79	0.037
116	chr2	212032060	212032360	-1.16	0.017
117	chr2	216084574	216084884	-0.85	0.04
118	chr2	221202573	221203749	-0.83	0.01
119	chr2	221419835	221420999	-0.69	0.046
120	chr2	221520412	221520744	-0.89	0.017
121	chr2	221570991	221574217	-0.74	0.045
122	chr2	223835847	223836476	-0.79	0.016
123	chr2	224038188	224040474	-0.59	0.021
124	chr2	226905651	226907036	-0.86	0.014
125	chr2	227163463	227165368	-0.77	0.013
126	chr2	231326915	231327665	0.9	0.04
127	chr2	231393571	231394087	-0.82	0.029
128	chr2	231395349	231395987	-0.66	0.044
129	chr2	231883784	231884335	0.88	0.048
130	chr2	241166417	241167123	0.88	0.043
131	chr3	3191698	3192828	-0.69	0.035
132	chr3	5038741	5039131	-1.02	0.025
133	chr3	5376524	5377168	-0.94	0.015
134	chr3	13879269	13881062	-0.73	0.014
135	chr3	15050254	15051001	-0.76	0.023
136	chr3	16172980	16173364	0.99	0.027
137	chr3	16897357	16897877	-0.9	0.01
138	chr3	17088770	17089349	-0.95	0.046
139	chr3	18499145	18499953	-0.91	0.019
140	chr3	18725514	18726241	-0.8	0.048
141	chr3	19103186	19104383	-1.18	0.003
142	chr3	19539532	19540632	-0.79	0.003
143	chr3	27720872	27722677	-0.86	0.021
144	chr3	29411966	29412594	-0.72	0.041
145	chr3	31508441	31509093	-0.75	0.05
146	chr3	32973889	32974452	-0.77	0.031
147	chr3	35856872	35857575	-0.86	0.022
148	chr3	43346920	43348606	-0.75	0.048
149	chr3	45200279	45200691	1.06	0.037
150	chr3	49560296	49560815	1	0.033
151	chr3	50502900	50504294	-0.53	0.048
152	chr3	53687775	53688699	0.86	0.046
153	chr3	54557902	54558542	0.78	0.043
154	chr3	84958301	84959702	-0.68	0.049
155	chr3	88433623	88434478	-0.9	0.017
156	chr3	89106945	89108167	-0.79	0.04
157	chr3	94080223	94080845	-0.94	0.035
158	chr3	98557556	98557850	-0.83	0.046
159	chr3	101695695	101696112	-0.71	0.039
160	chr3	105772517	105773194	-1.03	0.021
161	chr3	105828742	105829075	-1.09	0.046
162	chr3	105829227	105829639	-1.07	0.013
163	chr3	105853850	105854640	-1.07	0.007
164	chr3	106255651	106257013	-0.96	0.011
165	chr3	108546193	108547201	-0.72	0.017
166	chr3	108862711	108863613	-0.96	0.007
167	chr3	110736311	110737054	-0.8	0.048
168	chr3	111070510	111072545	-0.8	0.024
169	chr3	112134806	112135155	-0.93	0.045
170	chr3	113606596	113607568	-0.73	0.049
171	chr3	113658934	113659829	-0.94	0.007
172	chr3	114005141	114006158	-0.9	0.029
173	chr3	114451052	114452003	-0.9	0.021
174	chr3	115186642	115187705	-0.87	0.024
175	chr3	119034202	119035286	-0.76	0.028
176	chr3	123447740	123449122	-0.58	0.02
177	chr3	127526407	127527357	0.72	0.046
178	chr3	128352394	128352835	0.8	0.039
179	chr3	134763870	134764348	1.02	0.027
180	chr3	151276199	151277187	-0.74	0.045
181	chr3	163233670	163233940	-1.02	0.04
182	chr3	167829799	167830825	-0.79	0.017
183	chr3	171458203	171458473	-0.8	0.049
184	chr3	178006125	178006355	-0.97	0.048
185	chr3	186760279	186760837	0.89	0.04
186	chr3	187958508	187959093	-0.81	0.017
187	chr3	195634510	195635845	-0.76	0.03
188	chr3	195989297	195990936	-0.57	0.049
189	chr4	3582072	3582704	0.85	0.027
190	chr4	3597767	3598772	0.74	0.049
191	chr4	4335139	4335558	-0.71	0.034
192	chr4	6200139	6201273	-0.68	0.02
193	chr4	36252047	36252275	-0.99	0.015
194	chr4	43563991	43565040	-0.8	0.019
195	chr4	43606961	43608720	-0.82	0.017
196	chr4	52037725	52038939	-0.72	0.023
197	chr4	53517654	53518454	0.8	0.043
198	chr4	68577558	68577810	-1.52	0.035
199	chr4	74932685	74934146	-0.64	0.037
200	chr4	75135144	75135936	-0.82	0.021
201	chr4	80492600	80493598	-0.92	0.048
202	chr4	80540734	80541250	-0.97	0.043
203	chr4	80610669	80611926	-0.85	0.016
204	chr4	85660700	85661260	-0.87	0.049
205	chr4	87018813	87020274	-0.55	0.046
206	chr4	98203333	98204618	-0.94	0.002
207	chr4	99507596	99508472	-0.87	0.036
208	chr4	104494676	104495477	-0.86	0.037
209	chr4	105443249	105444261	-0.6	0.046
210	chr4	111414460	111414973	-0.85	0.045
211	chr4	113355299	113356404	-0.91	0.022
212	chr4	114603470	114603861	-1.09	0.003
213	chr4	119627017	119629398	-0.78	0.017
214	chr4	120921519	120923484	-0.68	0.017
215	chr4	121050262	121050562	-0.89	0.048
216	chr4	123649290	123649863	-0.66	0.046
217	chr4	143911529	143912893	-0.68	0.041
218	chr4	143921056	143922621	-0.57	0.046
219	chr4	150038471	150039108	-0.95	0.024
220	chr4	152115571	152116675	-0.63	0.049
221	chr4	153248767	153249943	-0.63	0.044
222	chr4	163568403	163569377	-0.77	0.028
223	chr4	171846262	171846522	-0.85	0.037
224	chr4	177393207	177394005	-0.81	0.04
225	chr4	179867316	179867806	-0.82	0.04
226	chr4	179989771	179990576	-1.02	0.026
227	chr4	183721235	183721999	-0.62	0.049
228	chr4	186058499	186059378	-0.72	0.044
229	chr5	1653412	1654611	-0.51	0.037
230	chr5	10563224	10566027	-0.58	0.021
231	chr5	21831098	21831720	-0.69	0.038
232	chr5	22852669	22853675	-0.99	0.003
233	chr5	23012783	23013878	-0.75	0.014
234	chr5	25955233	25955812	-0.93	0.023
235	chr5	30451847	30452686	-0.72	0.031
236	chr5	34244342	34245348	-1.22	0.038
237	chr5	39190708	39191619	-0.68	0.038
238	chr5	40033046	40033973	-1.08	0.006
239	chr5	42756371	42757682	-0.63	0.037
240	chr5	53040960	53041715	-1.03	0.01
241	chr5	56610256	56610766	-0.7	0.046
242	chr5	60494303	60495268	-0.61	0.049
243	chr5	67537288	67538720	-0.55	0.042
244	chr5	68159464	68159916	1.46	0.045
245	chr5	68565289	68565999	-0.8	0.004
246	chr5	78576895	78577323	0.95	0.049
247	chr5	80959973	80961444	-0.74	0.043
248	chr5	83101612	83101878	-1.24	0.022
249	chr5	89343529	89344172	-0.83	0.043
250	chr5	94577777	94578377	-0.95	0.034
251	chr5	102154829	102155610	-1.7	0
252	chr5	102888505	102888993	-1.26	0.011
253	chr5	105230332	105230901	-0.79	0.05
254	chr5	109856922	109858836	-0.76	0.044
255	chr5	111223323	111224937	-0.85	0.026
256	chr5	113293844	113295149	-0.67	0.046
257	chr5	116075363	116075993	-0.81	0.021
258	chr5	123397904	123398748	-0.83	0.024
259	chr5	124034918	124035478	-1.07	0.021
260	chr5	124524465	124525246	-0.69	0.025
261	chr5	135069016	135069513	0.91	0.023
262	chr5	144711844	144712607	-0.83	0.029
263	chr5	157038456	157039050	-0.89	0.033
264	chr5	157485609	157488054	-0.53	0.05
265	chr5	159468955	159470394	-0.57	0.046
266	chr5	163726544	163727612	-0.64	0.036
267	chr5	165830947	165831390	-1.21	0.009
268	chr5	175937993	175938347	0.98	0.05
269	chr6	7916809	7917392	-0.72	0.039
270	chr6	20837052	20837616	-1	0.018
271	chr6	25518397	25518798	0.98	0.043
272	chr6	30947019	30947866	0.89	0.026
273	chr6	35348185	35349047	-0.65	0.049
274	chr6	35496258	35498323	-0.49	0.034
275	chr6	42022296	42023152	-0.64	0.048
276	chr6	42172494	42173110	0.81	0.022
277	chr6	62102608	62103752	-0.56	0.046
278	chr6	63665434	63666036	-0.87	0.017
279	chr6	68086297	68086814	-0.87	0.043
280	chr6	68087753	68088148	-0.91	0.045
281	chr6	68096926	68097523	-0.86	0.025
282	chr6	71366271	71367005	-0.7	0.033
283	chr6	77465755	77467055	-0.77	0.026
284	chr6	85449295	85450820	-0.83	0.021
285	chr6	88177562	88178493	-0.81	0.015
286	chr6	89239168	89239937	-0.65	0.04
287	chr6	99484195	99485706	-0.65	0.038
288	chr6	100796145	100796978	-0.77	0.004
289	chr6	102567394	102568043	-0.75	0.043
290	chr6	105482239	105482818	-0.81	0.021
291	chr6	106446361	106446558	-0.75	0.028
292	chr6	106701938	106703354	-0.72	0.028
293	chr6	110205835	110206524	-0.79	0.02
294	chr6	114719540	114720249	-0.78	0.049
295	chr6	119902449	119902990	-0.76	0.042
296	chr6	126505666	126506216	-0.89	0.03
297	chr6	127900660	127901666	-0.83	0.047
298	chr6	127923188	127923523	-0.79	0.045
299	chr6	130222687	130224056	-0.85	0.023
300	chr6	130364965	130367059	-0.64	0.01
301	chr6	138106941	138108015	-0.66	0.048
302	chr6	139534126	139535157	-0.75	0.047
303	chr6	141846714	141846957	-0.99	0.048
304	chr6	141848010	141849095	-1.17	0.017
305	chr6	141883111	141883741	-0.83	0.036
306	chr6	142797958	142798764	-0.68	0.043
307	chr6	143534732	143535222	-0.88	0.01
308	chr6	148972238	148973041	-0.74	0.04
309	chr6	150310480	150312043	-1	0.025
310	chr6	153503832	153504257	-0.87	0.027
311	chr6	153706204	153706501	-1.02	0.043
312	chr6	154306579	154307130	-1.01	0.023
313	chr6	154815261	154815580	-0.95	0.044
314	chr6	160766735	160767688	-0.59	0.043
315	chr6	167350065	167351744	-0.65	0.046
316	chr6	168265404	168266335	0.73	0.049
317	chr7	1907693	1908362	0.78	0.039
318	chr7	5143782	5144969	-0.96	0.013
319	chr7	8115024	8116078	-0.71	0.016
320	chr7	12170103	12170870	-1	0.034
321	chr7	12731155	12732094	-0.9	0.014
322	chr7	13524994	13525494	-1.01	0.039
323	chr7	14631448	14632094	-0.75	0.042
324	chr7	16753339	16754666	-0.75	0.007
325	chr7	16758706	16759594	-0.92	0.023
326	chr7	18520373	18521018	-0.88	0.006
327	chr7	23367909	23368845	-0.68	0.049
328	chr7	24835760	24836500	-0.7	0.031
329	chr7	31062926	31063298	0.85	0.044
330	chr7	35919655	35920054	-0.88	0.033
331	chr7	38424788	38426042	-0.62	0.033
332	chr7	38671864	38672875	-0.74	0.048
333	chr7	42883596	42884283	-0.8	0.009
334	chr7	44064861	44066868	-0.64	0.018
335	chr7	44092827	44093127	1.18	0.04
336	chr7	45591702	45591971	0.93	0.046
337	chr7	47383915	47385533	0.59	0.024
338	chr7	50164564	50165452	-0.6	0.048
339	chr7	55254423	55256072	-0.63	0.049
340	chr7	64568806	64570544	-0.68	0.027
341	chr7	65251600	65252907	-0.73	0.038
342	chr7	65647226	65647743	-0.92	0.008
343	chr7	69953211	69954127	-0.82	0.023
344	chr7	70693475	70696012	-0.67	0.049
345	chr7	74433924	74434922	0.87	0.033
346	chr7	83162132	83163373	-0.77	0.011
347	chr7	87058825	87060329	-0.87	0.023
348	chr7	90149542	90149724	-0.79	0.048
349	chr7	90928741	90929397	-1.1	0.013
350	chr7	98400548	98401675	-0.7	0.017
351	chr7	101362519	101364621	-0.42	0.047
352	chr7	110977103	110977710	-0.96	0.01
353	chr7	121328477	121330780	-0.6	0.028
354	chr7	122143279	122144973	-0.74	0.049
355	chr7	130942152	130942527	-0.94	0.022
356	chr7	131056815	131058215	-0.74	0.043
357	chr7	132576722	132578018	-0.5	0.04
358	chr7	135530198	135530594	0.96	0.044
359	chr7	141072390	141075076	-0.46	0.048
360	chr7	143002192	143002396	-0.98	0.049
361	chr7	143084899	143085927	-0.87	0.023
362	chr7	144178265	144179545	-0.78	0.009
363	chr7	144194888	144196176	-0.86	0.001
364	chr7	144293476	144294768	-0.71	0.017
365	chr7	144354879	144356043	-0.67	0.043
366	chr7	157612547	157613840	-0.58	0.049
367	chr8	10729749	10731197	-0.63	0.049
368	chr8	17575582	17578037	-0.57	0.04
369	chr8	17800060	17802020	-0.93	0.021
370	chr8	19707882	19708633	-0.81	0.021
371	chr8	24154149	24154531	-0.81	0.025
372	chr8	24941493	24942974	-0.74	0.021
373	chr8	25346869	25347071	-0.97	0.042
374	chr8	41323083	41324287	0.6	0.029
375	chr8	41621836	41623830	-0.56	0.007
376	chr8	47197855	47199402	-0.92	0.011
377	chr8	51937349	51937967	-1.01	0.039
378	chr8	52293956	52295251	-0.92	0.013
379	chr8	53656988	53658457	-0.65	0.049
380	chr8	56699033	56699684	-1.08	0.003
381	chr8	59035402	59036466	-0.58	0.028
382	chr8	59115685	59115918	-0.82	0.047
383	chr8	60056766	60057388	-0.88	0.023
384	chr8	69738255	69738985	-0.71	0.045
385	chr8	73445892	73446587	0.85	0.049
386	chr8	79999087	79999927	-0.67	0.039
387	chr8	81090485	81090915	-0.78	0.043
388	chr8	83139342	83140293	-0.91	0.033
389	chr8	85189831	85190616	-0.81	0.037
390	chr8	85200243	85201352	-0.66	0.034
391	chr8	99705700	99706360	-0.83	0.043
392	chr8	102122524	102124733	-0.63	0.049
393	chr8	102824135	102824853	-1.11	0.001
394	chr8	106857527	106858438	-0.72	0.011
395	chr8	109650396	109650624	-0.97	0.041
396	chr8	114297939	114299401	-0.69	0.025
397	chr8	126556315	126558729	-0.76	0.047
398	chr8	128190916	128191767	-0.89	0.015
399	chr8	141566209	141566417	1.02	0.045
400	chr9	5671778	5672537	-0.85	0.028
401	chr9	5841371	5842481	-0.98	0.023
402	chr9	6080002	6080934	-0.7	0.03
403	chr9	6530183	6530520	1.27	0.049
404	chr9	7626216	7627340	-0.86	0.022
405	chr9	8156345	8156811	-0.93	0.002
406	chr9	8895704	8896044	-0.82	0.044
407	chr9	9612185	9612883	-0.85	0.037
408	chr9	9614654	9615509	-0.76	0.026
409	chr9	11704189	11704691	-0.9	0.05
410	chr9	21576488	21577098	-0.99	0.039
411	chr9	27441506	27442105	-0.92	0.021
412	chr9	31334645	31336694	-0.78	0.024
413	chr9	74172840	74173312	-0.84	0.037
414	chr9	79604849	79606407	-0.63	0.05
415	chr9	88815902	88816925	0.63	0.045
416	chr9	97803285	97804149	-0.69	0.033
417	chr9	109319676	109321448	-0.58	0.049
418	chr9	111524786	111526288	-0.77	0.037
419	chr9	113056061	113057459	-0.86	0.028
420	chr9	113875739	113877118	-0.6	0.028
421	chr9	114363469	114363791	-0.88	0.043
422	chr9	114718668	114719566	-0.68	0.048
423	chr9	121698797	121700126	-0.52	0.022
424	chr9	130518165	130518462	1.03	0.042
425	chr9	131338291	131338911	0.94	0.026
426	chr9	131766603	131766997	0.94	0.042
427	chr9	133078563	133079281	1.02	0.023
428	chr9	134994969	134995767	0.74	0.044
429	chr9	136799423	136801465	-0.65	0.027
430	chr9	137027804	137028635	-0.59	0.05
431	chr10	394171	395241	-0.66	0.046
432	chr10	1602639	1602908	1.26	0.046
433	chr10	5966174	5966677	0.82	0.045
434	chr10	8054330	8055219	-0.75	0.027
435	chr10	13107658	13108542	-0.8	0.025
436	chr10	21702381	21703254	-0.83	0.025
437	chr10	22246617	22247313	-0.73	0.041
438	chr10	33109557	33110730	-0.86	0.026
439	chr10	43623164	43623692	-0.83	0.037
440	chr10	49301861	49302728	0.67	0.023
441	chr10	50647914	50649059	-0.68	0.031
442	chr10	56633891	56635041	-1.19	0
443	chr10	59834442	59835053	-0.77	0.045
444	chr10	60732066	60733761	-0.68	0.035
445	chr10	71509799	71510492	0.74	0.044
446	chr10	71537772	71538093	1	0.037
447	chr10	73968094	73968814	-0.82	0.049
448	chr10	74982599	74983031	1.1	0.044
449	chr10	84193919	84195346	-0.54	0.046
450	chr10	88826410	88826690	-0.81	0.049
451	chr10	90047019	90047794	-0.93	0.01
452	chr10	93443402	93443961	0.91	0.034
453	chr10	98339610	98340749	-0.67	0.037
454	chr10	100014255	100014766	-0.78	0.037
455	chr10	101903777	101904411	-0.81	0.039
456	chr10	112289416	112289841	1.01	0.046
457	chr10	114496548	114497374	-0.78	0.024
458	chr10	119489379	119490189	-0.72	0.043
459	chr11	11243299	11244874	-0.47	0.025
460	chr11	13923764	13925083	-0.72	0.05
461	chr11	14248651	14249819	-0.56	0.022
462	chr11	18760634	18761429	0.73	0.021
463	chr11	19723352	19724367	-0.73	0.023
464	chr11	25981337	25982747	-0.65	0.046
465	chr11	26227120	26227753	-0.99	0.002
466	chr11	30206282	30207069	-0.91	0.024
467	chr11	30281567	30282726	-0.65	0.042
468	chr11	45709237	45709743	1.13	0.021
469	chr11	75500941	75501283	1.13	0.018
470	chr11	75700387	75701252	0.76	0.049
471	chr11	84549216	84549957	-1	0.013
472	chr11	86219370	86220210	-0.98	0.017
473	chr11	88179161	88179531	-1.07	0.026
474	chr11	90249634	90250071	-0.93	0.025
475	chr11	96194156	96194571	-0.86	0.049
476	chr11	100127749	100128083	-1.02	0.049
477	chr11	100984710	100985182	-0.83	0.031
478	chr11	102109723	102111327	-0.69	0.043
479	chr11	104838086	104838630	-0.95	0.017
480	chr11	105069797	105070716	-0.75	0.021
481	chr11	105202424	105203279	-0.83	0.046
482	chr11	106507103	106507561	-0.88	0.049
483	chr11	113976004	113978248	-0.65	0.017
484	chr11	117480005	117480409	0.88	0.029
485	chr11	117950804	117951966	-0.63	0.047
486	chr11	118653646	118654352	0.76	0.049
487	chr11	128304779	128305378	-0.9	0.041
488	chr11	128469153	128469689	-0.95	0
489	chr12	3091306	3091655	1.3	0.042
490	chr12	4940542	4941180	0.8	0.045
491	chr12	8954166	8954431	-0.99	0.049
492	chr12	13308942	13309275	1.19	0.022
493	chr12	14156687	14157756	-0.84	0.043
494	chr12	19129224	19131479	-0.68	0.04
495	chr12	21527068	21528395	-0.73	0.025
496	chr12	23536263	23536697	-1.2	0.004
497	chr12	25020283	25021036	-0.82	0.048
498	chr12	26156025	26157132	-0.91	0.026
499	chr12	26878739	26879149	-0.79	0.048
500	chr12	31603320	31604505	-0.75	0.017
501	chr12	42482643	42484744	-0.62	0.035
502	chr12	43272231	43272911	-0.77	0.026
503	chr12	51505206	51505402	1.41	0.043
504	chr12	61138177	61138434	-1.05	0.024
505	chr12	67757761	67758647	-0.82	0.003
506	chr12	69653185	69654133	0.69	0.049
507	chr12	72673722	72674502	-0.89	0.023
508	chr12	74945599	74946641	-0.95	0.043
509	chr12	77746003	77746676	-0.78	0.031
510	chr12	87303183	87303881	-0.77	0.026
511	chr12	89942605	89943310	-0.91	0.047
512	chr12	92466353	92467549	-0.83	0.006
513	chr12	93449327	93449724	-0.76	0.042
514	chr12	96984874	96986395	-0.65	0.024
515	chr12	97305874	97306623	-0.65	0.023
516	chr12	101931524	101932279	-0.85	0.015
517	chr12	103454702	103456342	-0.83	0.012
518	chr12	113757365	113758014	0.83	0.038
519	chr12	119138308	119138883	0.93	0.047
520	chr12	122894958	122895256	-0.81	0.037
521	chr12	124219564	124219999	0.99	0.048
522	chr12	128718103	128718397	1.18	0.021
523	chr12	130491137	130491946	0.82	0.007
524	chr12	131239133	131239738	0.95	0.047
525	chr13	20160730	20162086	-0.63	0.022
526	chr13	21673568	21674172	-0.79	0.026
527	chr13	21675107	21675551	-0.72	0.036
528	chr13	23754451	23755235	-0.62	0.048
529	chr13	25971100	25971994	-0.83	0.008
530	chr13	27748823	27749915	0.74	0.03
531	chr13	28429560	28430672	-0.86	0.003
532	chr13	29935186	29936662	-0.62	0.049
533	chr13	33610207	33611321	-0.91	0.046
534	chr13	40026015	40027077	-0.68	0.024
535	chr13	46982788	46984371	-0.63	0.033
536	chr13	48805019	48805763	-0.89	0.01
537	chr13	61664937	61665864	-0.62	0.033
538	chr13	63636150	63637074	-0.65	0.049
539	chr13	66794323	66795056	-0.9	0.017
540	chr13	66830938	66831902	-0.83	0.013
541	chr13	67224105	67224649	-0.76	0.048
542	chr13	67555750	67556602	-0.83	0.042
543	chr13	75480752	75481010	-0.73	0.034
544	chr13	84086148	84087070	-1.46	0.001
545	chr13	84088495	84089059	-0.9	0.015
546	chr13	86503332	86504183	-0.89	0.015
547	chr13	88492269	88492499	-1.34	0.022
548	chr13	102399580	102401606	-0.66	0.002
549	chr13	102779128	102780288	-0.75	0.048
550	chr13	111184312	111185360	-0.7	0.045
551	chr13	113451848	113452410	0.83	0.046
552	chr14	19974643	19975500	-0.92	0.047
553	chr14	21923642	21924924	-0.81	0.022
554	chr14	24616076	24616883	0.86	0.039
555	chr14	24680570	24681024	-0.81	0.025
556	chr14	35203681	35204738	-0.93	0.027
557	chr14	41108104	41108535	-1.01	0.025
558	chr14	41469937	41470449	-0.8	0.046
559	chr14	43135834	43136519	-0.73	0.032
560	chr14	47929329	47929780	-0.94	0.034
561	chr14	50001241	50002199	-0.78	0.041
562	chr14	52067634	52070048	-0.6	0.009
563	chr14	52220841	52221798	-0.59	0.046
564	chr14	52473499	52473899	-0.94	0.014
565	chr14	53613447	53614439	-0.83	0.021
566	chr14	58636822	58638854	-0.61	0.011
567	chr14	62077335	62078388	-0.65	0.049
568	chr14	64970909	64973062	-0.54	0.047
569	chr14	69574062	69575222	-0.59	0.015
570	chr14	76032844	76033472	0.81	0.046
571	chr14	77175661	77176720	0.75	0.048
572	chr14	78186372	78187079	0.92	0.047
573	chr14	86501518	86502131	-0.89	0.027
574	chr14	87952195	87953237	-0.85	0.011
575	chr14	91835650	91837153	-0.84	0.025
576	chr14	95357715	95358061	1.14	0.046
577	chr14	97089358	97089720	1.11	0.044
578	chr14	97723986	97725060	-0.59	0.046
579	chr14	101823449	101824097	-0.91	0.042
580	chr14	105257037	105257202	1.27	0.033
581	chr14	106174205	106174895	-0.78	0.046
582	chr14	106234897	106235092	-1.03	0.047
583	chr14	106727610	106728229	-1.26	0.035
584	chr15	20227069	20228008	-0.85	0.036
585	chr15	20639233	20639781	-0.8	0.047
586	chr15	21283132	21283833	-0.96	0.003
587	chr15	21705387	21705957	-0.83	0.021
588	chr15	21717461	21718683	-1	0.028
589	chr15	25861994	25863794	-0.62	0.046
590	chr15	25932814	25934276	-0.61	0.021
591	chr15	25938796	25939962	-0.7	0.033
592	chr15	28094640	28095402	-0.66	0.027
593	chr15	28095796	28096892	-0.72	0.037
594	chr15	31483034	31484298	-0.88	0.01
595	chr15	42681715	42682310	0.85	0.049
596	chr15	45783418	45784024	0.95	0.028
597	chr15	50181874	50183869	-0.42	0.05
598	chr15	51197524	51197979	1.04	0.049
599	chr15	60591012	60593174	-0.73	0.023
600	chr15	62686552	62687636	0.66	0.043
601	chr15	66267351	66268569	0.79	0.046
602	chr15	74172772	74173089	0.93	0.045
603	chr15	88810684	88811170	1.09	0.023
604	chr15	93152086	93152793	-0.92	0.025
605	chr16	2436183	2436582	1.16	0.033
606	chr16	5769953	5770159	1.2	0.042
607	chr16	8493224	8494195	0.95	0.018
608	chr16	16651334	16652299	0.99	0.024
609	chr16	19652865	19654517	0.63	0.034
610	chr16	27962600	27963086	1.04	0.024
611	chr16	28066307	28066913	0.79	0.043
612	chr16	53537594	53538151	-0.98	0.021
613	chr16	54422373	54423292	0.71	0.045
614	chr16	56190581	56192014	-0.73	0.022
615	chr16	56261762	56262855	-0.87	0.008
616	chr16	78091461	78091768	1.13	0.044
617	chr16	81278634	81278857	1.25	0.029
618	chr16	85434769	85435090	0.9	0.049
619	chr16	86227443	86227706	1.27	0.045
620	chr16	87351010	87351655	0.85	0.035
621	chr17	9020654	9023370	-0.47	0.017
622	chr17	14205835	14206453	-1.03	0.021
623	chr17	16352648	16354000	-0.57	0.048
624	chr17	16386333	16387439	-0.61	0.045
625	chr17	19749612	19750146	0.75	0.041
626	chr17	28998732	28999114	1.01	0.047
627	chr17	36701226	36701645	0.97	0.047
628	chr17	38458382	38458863	0.9	0.045
629	chr17	43746059	43746582	1.04	0.04
630	chr17	47734678	47735078	-0.64	0.049
631	chr17	49996394	49997418	-0.49	0.037
632	chr17	72994850	72995840	0.84	0.022
633	chr17	76481815	76482309	-0.75	0.042
634	chr17	79210802	79211301	0.83	0.041
635	chr17	81377814	81378044	1.11	0.033
636	chr18	111594	112088	-0.94	0.043
637	chr18	8775741	8776484	0.87	0.021
638	chr18	22348104	22349450	-0.68	0.047
639	chr18	25349198	25350071	-0.58	0.029
640	chr18	28176654	28178576	-0.66	0.029
641	chr18	28469141	28469613	-0.93	0.047
642	chr18	32919525	32920203	-0.83	0.017
643	chr18	46699691	46700023	1.07	0.037
644	chr18	49993548	49994137	0.85	0.028
645	chr18	50194089	50195551	-0.55	0.035
646	chr18	59961068	59961789	-0.87	0.016
647	chr18	68244212	68244421	-1.2	0.017
648	chr18	68467869	68468305	-0.83	0.046
649	chr18	69942661	69943304	-0.75	0.016
650	chr18	69967919	69969110	-0.67	0.037
651	chr18	74065403	74066076	-0.78	0.043
652	chr19	6174904	6175510	1.01	0.05
653	chr19	23762640	23763636	-0.86	0.016
654	chr19	28048605	28049391	0.88	0.024
655	chr19	29289762	29290082	0.98	0.049
656	chr19	29752217	29752904	0.79	0.042
657	chr19	31138764	31139099	1.34	0.045
658	chr19	33728410	33728932	0.86	0.049
659	chr19	36331234	36332180	-0.78	0.007
660	chr19	36417804	36419116	-0.62	0.025
661	chr19	37719061	37720139	-0.56	0.045
662	chr19	38636716	38637385	-0.6	0.045
663	chr19	39320072	39321397	-0.57	0.046
664	chr20	1265882	1267048	-0.66	0.046
665	chr20	2692099	2694160	-0.5	0.049
666	chr20	3071298	3072762	-0.45	0.042
667	chr20	13220087	13222236	-0.73	0.043
668	chr20	13230821	13232094	-0.79	0.046
669	chr20	15196552	15197235	-0.76	0.025
670	chr20	16732870	16733077	-1.07	0.027
671	chr20	17530685	17531731	-0.68	0.045
672	chr20	23122755	23123111	-2.51	0.049
673	chr20	25090179	25091625	-0.83	0.016
674	chr20	32017794	32019516	-0.61	0.004
675	chr20	34369317	34369716	-0.78	0.049
676	chr20	41138784	41139189	-0.72	0.037
677	chr20	41717362	41718015	0.81	0.048
678	chr20	44705608	44706962	0.67	0.044
679	chr20	46464029	46465367	0.69	0.046
680	chr20	49419233	49419999	0.88	0.008
681	chr20	50843145	50843651	0.87	0.045
682	chr20	51121949	51122596	0.89	0.045
683	chr20	51266552	51266759	1.22	0.047
684	chr20	56591046	56591600	1.13	0.008
685	chr20	57760700	57761254	0.87	0.048
686	chr20	62995839	62996896	0.71	0.04
687	chr21	5020652	5021326	-0.71	0.047
688	chr21	15534224	15535218	-0.64	0.023
689	chr21	18443234	18444271	-0.83	0.01
690	chr21	18460447	18461392	-1.1	0.002
691	chr21	21458004	21458549	-0.81	0.042
692	chr21	31872365	31874456	-0.4	0.046
693	chr21	42360844	42361774	0.73	0.046
694	chr21	42524373	42525590	-0.57	0.045
695	chr21	45361190	45361575	1.05	0.023
696	chr22	22731250	22731795	1.02	0.023
697	chr22	24805860	24806712	-0.6	0.046
698	chr22	26592424	26592801	-0.69	0.023
699	chr22	26778170	26778686	0.87	0.049
700	chr22	27232125	27232612	0.97	0.044
701	chr22	36027574	36029519	-0.49	0.028
702	chr22	38105747	38106244	0.95	0.017
703	chr22	40401553	40402474	-0.8	0.021
704	chrX	1502254	1502613	-0.86	0.03
705	chrX	3748179	3748479	-0.99	0.043
706	chrX	18390784	18391447	-0.7	0.046
707	chrX	19514780	19516041	-0.55	0.037
708	chrX	20437719	20438102	-1.03	0.021
709	chrX	32449091	32449292	-1.18	0.017
710	chrX	37571278	37573027	-0.66	0.035
711	chrX	51802701	51803766	-0.73	0.042
712	chrX	55907663	55909385	-0.57	0.046
713	chrX	70755728	70756392	-0.96	0.015
714	chrX	78375853	78376374	-0.95	0.036
715	chrX	78997885	78998576	-1.12	0.004
716	chrX	79095978	79096808	-0.88	0.048
717	chrX	79400663	79401057	-0.97	0.046
718	chrX	82091926	82092679	-1.06	0.003
719	chrX	100829697	100830062	-0.87	0.035
720	chrX	100928418	100930069	-0.69	0.016
721	chrX	102154516	102156405	-0.83	0.033
722	chrX	102516236	102517134	-0.72	0.036
723	chrX	124263819	124264077	-0.86	0.044
724	chrX	133984870	133986326	-0.71	0.003
725	chrX	134171638	134173347	-0.63	0.036
726	chrX	136586065	136586828	-0.91	0.033
727	chrX	140712869	140713141	-0.94	0.043
728	chrX	141176460	141177629	-0.98	0.001
729	chrX	149829580	149830911	-0.91	0.026

## Sheet: Tab. S6
Supplementary Table S6: Annotation of differentially accessible peaks to genes. List of the 668 unique genes (from GRCh38.p13) annotated by coordinates to the differentially accessible peaks (epiChromALS).
AASS
ABCA2
ABLIM1
ABRA
ACAN
ACSBG2
ADAM19
ADAM28
ADARB2-AS1
ADCY1
ADCY5
ADCYAP1R1
ADGRL4
ADRA2B
AFF1
AGA
AGL
AK5
AKNA
AKTIP
ALDH3A1
ALLC
AMPH
ANK2
ANK3
ANKRD22
ANKRD33B
ANO3
AP1S3
ARHGAP15
ARHGAP23
ARHGAP24
ARHGAP42
ARHGEF35-AS1
ARHGEF4
ARHGEF7
ARL14EP
ARL4A
ARMC9
ARMH3
ARPP21
ASCC3
ASS1
ATP10A
ATP6V1H
AUTS2
AZIN1
B3GNT2
B3GNT7
BAIAP2L1
BAIAP2L2
BCAS4
BEST3
BEX5
BFSP1
BHLHE23
BHLHE40-AS1
BRF1
BRINP3
BSN
C10orf71
C12orf42
C19orf12
C1orf220
C1QTNF3
C4orf17
C5orf66-AS1
C5orf67
C7orf25
CA8
CACNA1D
CACNA2D2
CADM2
CAMK4
CARD18
CARMIL1
CASP12
CASP1P2
CBLB
CCDC148-AS1
CCDC152
CCDC177
CCDC183
CCDC6
CCM2L
CCN5
CCND3
CCNF
CCR4
CD226
CD247
CD28
CDC14A
CDC40
CDC42EP3
CDH12
CDH2
CDH23
CDH6
CDHR1
CDK14
CDKAL1
CDKL5
CDRT15
CELP
CENPV
CEP120
CEP164
CFAP299
CHD6
CHEK2P2
CHST8
CNOT4
CNR1
CNTN5
COBLL1
COL26A1
COL4A4
COL5A2
COMMD10
CRBN
CRIM1
CSGALNACT1
CSMD2
CSMD3
CSNK2A3
CSNKA2IP
CSTF2
CTAGE1
CTAGE4
CTBS
CXXC4
CYP19A1
CYSLTR1
CYSLTR2
DAB2IP
DACT1
DCLK2
DENND5B-AS1
DGKB
DHFR2
DIP2C
DIPK1A
DISC1FP1
DLG2
DLGAP3
DLX3
DMAC1
DMD
DNAJC6
DNMBP
DPP4
DRAM1
E2F5
EBF4
EED
EEFSEC
EHBP1
EIF3K
EIF4A2
ELDR
EMX1
EOMES
EPB41L4B
EPHA3
EPHA4
EPHB1
ERBB4
ERICH3
ERMP1
ESRG
ETS1
ETV1
FAM110C
FAM177B
FAM183BP
FAM78B
FASLG
FBXO15
FBXO31
FCN1
FGF14
FGF9
FIGN
FLT1
FMO1
FSCB
FSHB
FYB1
GABRR1
GALC
GALNT15
GALNTL6
GAN
GATA3
GDF7
GDPD5
GGTLC2
GJA3
GJB4
GLCCI1
GLDC
GNAO1
GNG4
GPAT4
GPC3
GPR15
GPR174
GPR25
GREM2
GRIK2
GRIN2B
GSE1
GSG1L
GSX1
GTF2IRD1
GUCA1A
GUCA2A
GZMB
GZMH
HAVCR1
HDAC9
HIVEP2
HS3ST5
HS6ST1
HSD52
HTR1B
HTR2A
HTR3A
HUNK
HYDIN2
IATPR
ICOSLG
IFT43
IGF2BP3
IGHV1OR15-1
IGSF11
IGSF21
IL15RA
IL18R1
IL1RL1
IMMP2L
INTS13
INTS4P1
INTS4P2
IPCEF1
ISLR
ISM1
ISM1-AS1
ITCH
ITGA2
ITGA6
ITM2A
IYD
JAKMIP1
KAT6B
KCNA1
KCNB1
KCNC2
KCNG1
KCNH8
KCTD16
KHDRBS2
KIAA0825
KIAA1324L
KLF13
KLF8
KLHL14
KLRG1
LANCL3
LCE5A
LDOC1
LHFPL2
LINC00226
LINC00290
LINC00316
LINC00332
LINC00333
LINC00364
LINC00430
LINC00433
LINC00513
LINC00544
LINC00603
LINC00632
LINC00648
LINC00656
LINC00665
LINC00850
LINC00955
LINC00968
LINC01031
LINC01082
LINC01091
LINC01104
LINC01170
LINC01192
LINC01234
LINC01243
LINC01247
LINC01257
LINC01375
LINC01471
LINC01559
LINC01588
LINC01625
LINC01638
LINC01648
LINC01716
LINC01724
LINC01732
LINC01781
LINC01791
LINC01819
LINC01845
LINC01903
LINC01934
LINC01947
LINC01991
LINC02015
LINC02098
LINC02140
LINC02211
LINC02219
LINC02273
LINC02291
LINC02292
LINC02304
LINC02315
LINC02328
LINC02339
LINC02346
LINC02383
LINC02397
LINC02399
LINC02421
LINC02461
LINC02526
LINC02562
LINC02683
LINC-PINT
LNX1
LOC100129138
LOC100130370
LOC100130992
LOC100287846
LOC100505501
LOC100505918
LOC100507006
LOC100507384
LOC101927050
LOC101927141
LOC101927151
LOC101927342
LOC101927358
LOC101927636
LOC101928535
LOC101928841
LOC101928858
LOC101929420
LOC102723883
LOC105370802
LOC105375972
LOC105377924
LOC283856
LOC439933
LOC440895
LOC645177
LOC646214
LOC728613
LRATD2
LRFN1
LRFN5
LRRC53
LTBP1
MACROD2
MAD1L1
MAGED1
MAML2
MAN2A1
MAP3K15
MARCHF1
MAT2B
MCC
MEF2C-AS1
MEGF11
MFSD4A
MGAT4C
MGAT5
MIATNB
MIPEP
MIR106A
MIR1208
MIR1471
MIR297
MIR30C2
MIR3129
MIR3144
MIR3166
MIR31HG
MIR3681HG
MIR4289
MIR4774
MIR4790
MIR5195
MIR5580
MIR588
MIR6841
MIR6876
MIR8065
MIR8078
MIR934
MKRN7P
MLLT10
MOB3B
MOGAT2
MRM1
MROH5
MRPS25
MRPS28
MTCL1
MTUS1
MUCL3
MYH15
MYO1B
MYO5B
MYOF
MYT1L
NAV2
NAV3
NBEAP1
NCALD
NCAM2
NDNF
NECTIN3-AS1
NEDD1
NEK7
NFATC2
NID2
NMBR
NPIPA7
NRXN1
NRXN3
NSG1
NT5E
NTN1
OCA2
OPRM1
OPTN
OR4E1
OR4K15
OR6W1P
OR7E156P
OR9A2
OSBPL3
OTOF
OXT
P2RY10
P2RY14
P2RY8
PABPC1P2
PAG1
PAM
PARM1
PART1
PATJ
PCDH9
PCDH9-AS2
PCGEM1
PCLO
PCMTD1
PDE5A
PDGFRL
PECR
PERP
PGAM2
PHACTR2
PHF3
PHLDB1
PIK3R1
PLCG1-AS1
PLCL2
PLEKHA5
PLG
PLPP7
PLXNA4
PMAIP1
PMEPA1
POLM
PPA2
PPARD
PPP1R7
PPP2R5C
PRDM5
PREP
PRICKLE1
PRKX
PSMA6
PTCSC2
PTGDR
PTPN14
PTPN5
PTPRD-AS1
PTPRN2
PYROXD2
QTRT2
RAB15
RAB9BP1
RANBP6
RAP1GDS1
RAPGEF1
RASGRF2
RBFOX2
RBFOX3
RBMS3
RFLNA
RGMA
RGS10
RGS17
RGS7
RHBDD1
RHBDF2
RIC1
RIMBP2
RMST
RORA
RPAP2
RPL24
RPS6KA3
RPSAP58
RRP15
RUNX3
SAMD3
SATB1-AS1
SCN3A
SDHAP1
SDHAP2
SEPTIN7
SERPINE2
SERPINI1
SESTD1
SEZ6
SFRP1
SGCB
SGMS1
SGSM1
SGSM3
SH2D1A
SH3BGRL
SHISA2
SHISAL2A
SIDT1
SLC15A4
SLC27A2
SLC30A7
SLC37A1
SLC39A11
SLC4A8
SLCO4C1
SLCO5A1
SNPH
SNRK-AS1
SNRPB2
SOST
SOX5
SOX7
SPOCD1
SPON1
SPTBN1
SPX
SRRM4
SSPN
ST18
ST8SIA5
STARD13
STARD9
STAU2
STEAP1
STT3B
SYBU
SYT16
TAFA2
TBC1D4
TBILA
TBX21
TC2N
TCP10
TEAD3
TECTB
TEX11
TEX30
TEX41
TEX48
TFF1
TGFA-IT1
THEMIS
THOC3
TIAM2
TLE4
TLN2
TLR3
TMEM106B
TMEM114
TMEM158
TMEM163
TMEM178B
TMEM63C
TMPRSS13
TMPRSS15
TMSB15A
TMX3
TNIK
TNR
TNS3
TPST2
TRAPPC11
TRAPPC12
TRAT1
TRHDE
TRIM2
TRIM43B
TSPAN13
TSPAN9
TXNDC16
TXNDC5
TYRP1
UBB
UBE2N
UGT2B17
UGT8
UQCRFS1
USF3
USH2A
USP25
USP45
UST-AS1
VANGL1
VAV3
VCL
VPS13B
VPS35L
VPS37B
VSX1
WIPF1
WNT16
WNT7A
WWOX
XKRX
XPO1
XRCC4
YAP1
YTHDF2
ZBTB20
ZBTB20-AS5
ZEB2
ZFP37
ZFP82
ZNF32-AS3
ZNF483
ZNF521
ZNF607
ZNF618
ZNF680
ZNF692
ZNF804A
ZNF890P
ZPBP
ZWINT

## Sheet: Tab. S7
Supplementary Table S7: Differentially expressed genes of bulk RNA-seq. List of the 927 differentially expressed genes of a group wise comparison between PBMCs of 23 ALS patients and 18 healthy controls from the bulk transcriptome study. The transcriptome analysis was conducted against the ENSEMBL gene database. ENSEMBL Gene IDs without a gene symbol are novel transcripts as mentioned in the rema…
ID	baseMean	log2Fold Change	lfcSE	stat	pvalue	padj	Symbol	Remark
ENSG00000123689	182.476	3.27506	0.49583	6.6052	3.97e-11	7.2e-07	G0S2
ENSG00000101464	299.136	-0.371317	0.064644	-5.74401	9.25e-09	8.39e-05	PIGU
ENSG00000163421	288.395	1.36683	0.258235	5.29297	1.2e-07	0.000449	PROK2
ENSG00000164691	4414.42	-0.387378	0.072779	-5.32264	1.02e-07	0.000449	TAGAP
ENSG00000185641	120.465	-0.750986	0.142379	-5.27455	1.33e-07	0.000449	AC034236.1
ENSG00000273033	169.039	0.507496	0.096581	5.2546	1.48e-07	0.000449	LINC02035
ENSG00000234009	347.07	-0.436739	0.083875	-5.207	1.92e-07	0.000498	RPL5P34
ENSG00000170837	238.249	0.895051	0.174894	5.11768	3.09e-07	0.000702	GPR27
ENSG00000074855	269.918	0.518797	0.104385	4.97002	6.69e-07	0.001092	ANO8
ENSG00000125352	804.782	-0.297364	0.05985	-4.96844	6.75e-07	0.001092	RNF113A
ENSG00000167325	742.779	-0.317591	0.063896	-4.9704	6.68e-07	0.001092	RRM1
ENSG00000278600	133.508	0.614389	0.123986	4.95531	7.22e-07	0.001092	AC015871.3
ENSG00000060688	1047.43	-0.28948	0.059029	-4.90403	9.39e-07	0.001114	SNRNP40
ENSG00000157429	30.4506	-0.634537	0.129039	-4.9174	8.77e-07	0.001114	ZNF19
ENSG00000173083	1798.44	0.493716	0.100946	4.89091	1e-06	0.001114	HPSE
ENSG00000196549	274.295	2.21829	0.45107	4.91785	8.75e-07	0.001114	MME
ENSG00000215114	1475.54	0.342968	0.070235	4.88316	1.04e-06	0.001114	UBXN2B
ENSG00000179144	5118.61	-0.592518	0.124512	-4.75873	1.95e-06	0.001946	GIMAP7
ENSG00000218809	8.4607	1.52645	0.322201	4.73756	2.16e-06	0.001946	AL391903.1
ENSG00000220842	57.6078	-0.68957	0.145288	-4.74624	2.07e-06	0.001946	RPL21P16
ENSG00000245532	2696.06	0.682917	0.144399	4.72936	2.25e-06	0.001946	NEAT1
ENSG00000138061	2553.88	0.695897	0.14808	4.69946	2.61e-06	0.001962	CYP1B1
ENSG00000147168	2644.46	-0.359308	0.07636	-4.70544	2.53e-06	0.001962	IL2RG
ENSG00000166033	71.5154	1.04111	0.22199	4.68991	2.73e-06	0.001962	HTRA1
ENSG00000242571	11.5664	-0.824432	0.176004	-4.68416	2.81e-06	0.001962	RPL21P11
ENSG00000250182	302.088	-0.419849	0.089153	-4.70931	2.49e-06	0.001962	EEF1A1P13
ENSG00000168615	980.555	0.513702	0.110014	4.66943	3.02e-06	0.00203	ADAM9
ENSG00000136149	379.27	-0.493162	0.105835	-4.65975	3.17e-06	0.002052	RPL13AP25
ENSG00000144802	1439.94	0.749679	0.162614	4.61019	4.02e-06	0.002372	NFKBIZ
ENSG00000216490	78.2747	0.86567	0.187461	4.61786	3.88e-06	0.002372	IFI30
ENSG00000283063	150.2	-0.773539	0.167844	-4.60868	4.05e-06	0.002372	TRBV6-2
ENSG00000188352	482.825	-0.277813	0.060512	-4.59104	4.41e-06	0.002473	FOCAD
ENSG00000230551	89.4611	0.526687	0.114824	4.58692	4.5e-06	0.002473	AC021078.1
ENSG00000120889	1794.86	0.364225	0.079518	4.58039	4.64e-06	0.002477	TNFRSF10B
ENSG00000186594	337.328	0.755426	0.166233	4.54437	5.51e-06	0.002857	MIR22HG
ENSG00000134057	101.442	-0.62348	0.137464	-4.53559	5.74e-06	0.002895	CCNB1
ENSG00000073756	757.15	1.60845	0.355332	4.52662	5.99e-06	0.002939	PTGS2
ENSG00000015676	1817.32	-0.204094	0.045541	-4.48151	7.41e-06	0.00297	NUDCD3
ENSG00000076003	709.717	-0.319642	0.071446	-4.4739	7.68e-06	0.00297	MCM6
ENSG00000078589	991.632	-0.445948	0.099364	-4.48801	7.19e-06	0.00297	P2RY10
ENSG00000113916	2012.07	0.602257	0.133655	4.50604	6.6e-06	0.00297	BCL6
ENSG00000144228	1402.91	0.399759	0.08936	4.47357	7.69e-06	0.00297	SPOPL
ENSG00000168496	300.727	-0.359689	0.07976	-4.50963	6.49e-06	0.00297	FEN1
ENSG00000232573	1251.27	-0.429265	0.095016	-4.51783	6.25e-06	0.00297	RPL3P4
ENSG00000234268	111.08	-0.529772	0.118263	-4.47963	7.48e-06	0.00297	AP000936.3
ENSG00000235602	11.5438	1.2254	0.273787	4.47575	7.61e-06	0.00297	POU5F1P3
ENSG00000260528	33.7949	1.04613	0.233538	4.47949	7.48e-06	0.00297	FAM157C
ENSG00000165526	601.187	-0.209285	0.04704	-4.44909	8.62e-06	0.003193	RPUSD4
ENSG00000198298	74.3212	-0.484294	0.108783	-4.45193	8.51e-06	0.003193	ZNF485
ENSG00000101188	81.388	1.24424	0.279951	4.44449	8.81e-06	0.003197	NTSR1
ENSG00000103343	226.635	-0.332915	0.075005	-4.43857	9.06e-06	0.003222	ZNF174
ENSG00000131389	3911.35	0.428272	0.0966	4.43345	9.27e-06	0.003226	SLC6A6
ENSG00000197405	5215.23	0.523511	0.118174	4.43	9.42e-06	0.003226	C5AR1
ENSG00000112578	179.126	-0.348431	0.078793	-4.42209	9.77e-06	0.003285	BYSL
ENSG00000279089	18.5444	0.984378	0.222997	4.41431	1.01e-05	0.003343	AC005839.1
ENSG00000062282	519.278	0.581097	0.13309	4.3662	1.26e-05	0.003585	DGAT2
ENSG00000068650	2399.24	0.409475	0.093665	4.37172	1.23e-05	0.003585	ATP11A
ENSG00000109046	3293.03	0.368239	0.084052	4.38106	1.18e-05	0.003585	WSB1
ENSG00000111450	389.774	0.335101	0.076388	4.38682	1.15e-05	0.003585	STX2
ENSG00000130921	397.187	-0.408756	0.093604	-4.36687	1.26e-05	0.003585	C12orf65
ENSG00000151353	590.2	-0.234335	0.053388	-4.38926	1.14e-05	0.003585	TMEM18
ENSG00000166987	1353.74	0.366009	0.083806	4.36736	1.26e-05	0.003585	MBD6
ENSG00000170190	429.959	0.377683	0.086062	4.38851	1.14e-05	0.003585	SLC16A5
ENSG00000249264	95.3742	-0.495414	0.113394	-4.36895	1.25e-05	0.003585	EEF1A1P9
ENSG00000157259	760.076	0.252444	0.057879	4.36157	1.29e-05	0.003605	GATAD1
ENSG00000114770	691.377	0.345277	0.079772	4.32827	1.5e-05	0.003952	ABCC5
ENSG00000163694	1627.21	0.484901	0.111845	4.33549	1.45e-05	0.003952	RBM47
ENSG00000177854	167.734	-0.446848	0.103184	-4.33061	1.49e-05	0.003952	TMEM187
ENSG00000267394	15.593	0.694214	0.160295	4.33085	1.49e-05	0.003952	AC004596.1
ENSG00000169508	1427	-0.534026	0.123599	-4.32064	1.56e-05	0.004033	GPR183
ENSG00000144659	891.388	-0.248102	0.057634	-4.30478	1.67e-05	0.004213	SLC25A38
ENSG00000171806	204.948	-0.647571	0.150326	-4.30778	1.65e-05	0.004213	METTL18
ENSG00000214517	356.874	-0.265707	0.061797	-4.29965	1.71e-05	0.004232	PPME1
ENSG00000236439	79.3872	-0.552523	0.128563	-4.29769	1.73e-05	0.004232	AC099336.2
ENSG00000163393	480.9	0.525598	0.12285	4.27836	1.88e-05	0.004555	SLC22A15
ENSG00000236801	95.616	-0.50737	0.118908	-4.26692	1.98e-05	0.004732	RPL24P8
ENSG00000124222	1595	0.304097	0.071573	4.24876	2.15e-05	0.004876	STX16
ENSG00000153179	5670.55	0.229189	0.053914	4.25102	2.13e-05	0.004876	RASSF3
ENSG00000213621	17.7825	-0.701973	0.165181	-4.24972	2.14e-05	0.004876	RPSAP54
ENSG00000233013	6.46346	1.53319	0.360784	4.24962	2.14e-05	0.004876	FAM157B
ENSG00000018280	3636.78	0.411913	0.097307	4.2331	2.3e-05	0.005164	SLC11A1
ENSG00000156697	515.868	-0.230212	0.054426	-4.22982	2.34e-05	0.005176	UTP14A
ENSG00000125740	1342.17	1.60127	0.38069	4.20623	2.6e-05	0.005413	FOSB
ENSG00000137054	645.706	-0.292737	0.069493	-4.21248	2.53e-05	0.005413	POLR1E
ENSG00000147894	1508.85	0.492869	0.117245	4.20376	2.63e-05	0.005413	C9orf72
ENSG00000148926	141.786	0.999172	0.23741	4.20864	2.57e-05	0.005413	ADM
ENSG00000153234	145.132	0.987102	0.234519	4.20904	2.56e-05	0.005413	NR4A2
ENSG00000182195	140.057	-0.557793	0.132466	-4.21085	2.54e-05	0.005413	LDOC1
ENSG00000129422	64.7607	-0.933366	0.222939	-4.18665	2.83e-05	0.005617	MTUS1
ENSG00000172215	167.824	-0.962834	0.230186	-4.18285	2.88e-05	0.005617	CXCR6
ENSG00000175792	832.205	-0.231393	0.055277	-4.18605	2.84e-05	0.005617	RUVBL1
ENSG00000204070	996.141	-0.23414	0.055843	-4.19279	2.76e-05	0.005617	SYS1
ENSG00000223891	312.17	-0.388138	0.092747	-4.18493	2.85e-05	0.005617	OSER1-AS1
ENSG00000275302	739.677	-0.677921	0.162203	-4.17947	2.92e-05	0.005641	CCL4
ENSG00000226696	48.8109	0.593202	0.142049	4.17604	2.97e-05	0.005666	LENG8-AS1
ENSG00000120053	359.307	-0.270266	0.06488	-4.1656	3.11e-05	0.00587	GOT1
ENSG00000115590	158.56	1.01773	0.245147	4.1515	3.3e-05	0.006	IL1R2
ENSG00000144040	574.594	0.341286	0.082218	4.151	3.31e-05	0.006	SFXN5
ENSG00000173868	194.097	1.28898	0.310292	4.15408	3.27e-05	0.006	PHOSPHO1
ENSG00000225573	127.9	-0.448931	0.108103	-4.1528	3.28e-05	0.006	RPL35P5
ENSG00000274265	101.421	-0.618423	0.149054	-4.14899	3.34e-05	0.006	AC245297.3
ENSG00000073536	285.366	-0.34724	0.083762	-4.14555	3.39e-05	0.006031	NLE1
ENSG00000099910	518.981	-0.269343	0.065039	-4.14125	3.45e-05	0.006085	KLHL22
ENSG00000283839	139.328	0.544329	0.131631	4.13526	3.55e-05	0.006186	AC096667.1
ENSG00000227825	368.989	0.56757	0.137659	4.123	3.74e-05	0.006442	SLC9A7P1
ENSG00000229638	437.135	-0.304948	0.073989	-4.12155	3.76e-05	0.006442	RPL4P4
ENSG00000161960	185.635	0.779948	0.189394	4.11812	3.82e-05	0.006478	EIF4A1
ENSG00000035862	3285.69	0.344967	0.083847	4.11424	3.88e-05	0.006527	TIMP2
ENSG00000101945	222.035	-0.290217	0.070618	-4.10966	3.96e-05	0.006567	SUV39H1
ENSG00000152953	47.3324	0.520763	0.12675	4.1086	3.98e-05	0.006567	STK32B
ENSG00000240970	9.29776	1.10396	0.269089	4.10257	4.09e-05	0.006679	RPL23AP64
ENSG00000115355	1559.9	0.519381	0.126753	4.09759	4.17e-05	0.006704	CCDC88A
ENSG00000181409	222.179	0.665284	0.162293	4.09927	4.14e-05	0.006704	AATK
ENSG00000166821	72.104	-0.545171	0.133262	-4.09098	4.3e-05	0.006837	PEX11A
ENSG00000205269	1885.38	0.507538	0.124129	4.08881	4.34e-05	0.006842	TMEM170B
ENSG00000093134	134.837	1.12746	0.275954	4.08569	4.39e-05	0.006875	VNN3
ENSG00000135632	442.21	-0.299114	0.073317	-4.07972	4.51e-05	0.006993	SMYD5
ENSG00000112118	1818.39	-0.241764	0.05939	-4.07076	4.69e-05	0.007206	MCM3
ENSG00000008294	1180.5	0.274189	0.067396	4.06834	4.74e-05	0.00722	SPAG9
ENSG00000059728	1133.06	0.574583	0.141724	4.05425	5.03e-05	0.007248	MXD1
ENSG00000103196	1862.35	0.583939	0.14374	4.06245	4.86e-05	0.007248	CRISPLD2
ENSG00000105708	205.273	-0.489141	0.120708	-4.05226	5.07e-05	0.007248	ZNF14
ENSG00000136689	1441.89	0.368757	0.090938	4.05504	5.01e-05	0.007248	IL1RN
ENSG00000162923	4238.32	0.237775	0.058659	4.05351	5.05e-05	0.007248	WDR26
ENSG00000181284	209.138	-0.402029	0.099206	-4.05248	5.07e-05	0.007248	TMEM102
ENSG00000198783	508.124	-0.391961	0.096672	-4.05454	5.02e-05	0.007248	ZNF830
ENSG00000260565	202.747	0.404424	0.09979	4.05275	5.06e-05	0.007248	ERVK13-1
ENSG00000134030	376.975	0.361447	0.089412	4.0425	5.29e-05	0.007402	CTIF
ENSG00000169429	731.88	1.62266	0.401819	4.03829	5.38e-05	0.007402	CXCL8
ENSG00000187231	751.902	0.405612	0.100405	4.03976	5.35e-05	0.007402	SESTD1
ENSG00000225889	137.675	0.638584	0.158098	4.03918	5.36e-05	0.007402	AC012368.1
ENSG00000248019	92.2723	0.560239	0.13871	4.03893	5.37e-05	0.007402	FAM13A-AS1
ENSG00000188895	3404.48	0.309711	0.076797	4.03283	5.51e-05	0.007519	MSL1
ENSG00000196739	5.44758	1.1994	0.297555	4.03084	5.56e-05	0.007526	COL27A1
ENSG00000106459	806.234	-0.185012	0.045941	-4.02716	5.65e-05	0.007588	NRF1
ENSG00000138386	370.824	0.271992	0.067623	4.02217	5.77e-05	0.007694	NAB1
ENSG00000248323	74.9808	0.884066	0.22019	4.01502	5.94e-05	0.007873	LUCAT1
ENSG00000130309	3863.34	0.251993	0.062882	4.00739	6.14e-05	0.008073	COLGALT1
ENSG00000142046	233.921	0.446911	0.111572	4.00558	6.19e-05	0.008076	TMEM91
ENSG00000271843	7.52396	1.06327	0.265642	4.00264	6.26e-05	0.008119	AC012557.1
ENSG00000074219	16.5641	-1.08552	0.271473	-3.99863	6.37e-05	0.008199	TEAD2
ENSG00000168010	2078.27	0.484728	0.121338	3.99484	6.47e-05	0.008273	ATG16L2
ENSG00000108187	111.252	0.367748	0.092186	3.98921	6.63e-05	0.008413	PBLD
ENSG00000125810	9205.28	0.371372	0.09319	3.9851	6.75e-05	0.0085	CD93
ENSG00000217716	33.3511	-0.582742	0.146374	-3.9812	6.86e-05	0.008581	RPS10P3
ENSG00000104447	709.04	0.483408	0.121489	3.97902	6.92e-05	0.008601	TRPS1
ENSG00000183918	1137.93	-0.477729	0.120175	-3.97529	7.03e-05	0.008677	SH2D1A
ENSG00000112782	73.3602	-0.725521	0.182714	-3.9708	7.16e-05	0.008783	CLIC5
ENSG00000011376	459.895	-0.25118	0.063337	-3.96576	7.32e-05	0.00891	LARS2
ENSG00000251562	2087.76	0.569089	0.143673	3.961	7.46e-05	0.009029	MALAT1
ENSG00000125968	17.9517	1.63331	0.412756	3.95708	7.59e-05	0.00906	ID1
ENSG00000240053	42.2639	0.804685	0.203357	3.95701	7.59e-05	0.00906	LY6G5B
ENSG00000169967	2379.55	0.285855	0.072349	3.95104	7.78e-05	0.009229	MAP3K2
ENSG00000102760	460.981	-0.496018	0.125703	-3.94596	7.95e-05	0.009305	RGCC
ENSG00000180773	622.29	0.375552	0.095154	3.94679	7.92e-05	0.009305	SLC36A4
ENSG00000104714	1067.37	0.234281	0.05942	3.94281	8.05e-05	0.009368	ERICH1
ENSG00000102390	449.449	-0.233833	0.059413	-3.93572	8.29e-05	0.009536	PBDC1
ENSG00000133561	6200.12	-0.288107	0.073208	-3.93547	8.3e-05	0.009536	GIMAP6
ENSG00000243181	22.8311	-0.589203	0.149922	-3.93005	8.49e-05	0.009692	AC087343.1
ENSG00000124731	2894.48	0.720137	0.183498	3.92449	8.69e-05	0.009796	TREM1
ENSG00000139946	1016.18	0.352516	0.089808	3.92523	8.66e-05	0.009796	PELI2
ENSG00000130826	1385.69	-0.172129	0.043896	-3.92131	8.81e-05	0.009865	DKC1
ENSG00000135245	37.9828	-0.540987	0.138107	-3.91717	8.96e-05	0.009923	HILPDA
ENSG00000164877	34.713	0.501489	0.128031	3.91694	8.97e-05	0.009923	MICALL2
ENSG00000163660	2050.01	0.48353	0.123798	3.90578	9.39e-05	0.010205	CCNL1
ENSG00000196214	574.106	-0.346313	0.088657	-3.90619	9.38e-05	0.010205	ZNF766
ENSG00000197134	49.7227	-0.56017	0.143387	-3.90669	9.36e-05	0.010205	ZNF257
ENSG00000082516	531.976	-0.328131	0.084191	-3.89745	9.72e-05	0.010442	GEMIN5
ENSG00000181007	167.864	-0.346677	0.088952	-3.89736	9.72e-05	0.010442	ZFP82
ENSG00000178105	443.237	-0.278787	0.071716	-3.88739	0.000101	0.010816	DDX10
ENSG00000178988	2056.07	-0.258342	0.066531	-3.88302	0.000103	0.010915	MRFAP1L1
ENSG00000263874	44.5236	0.626303	0.161322	3.88232	0.000103	0.010915	LINC00672
ENSG00000092098	20.6619	0.656258	0.169312	3.87602	0.000106	0.0111	RNF31
ENSG00000162599	91.9527	0.358333	0.092463	3.87544	0.000106	0.0111	NFIA
ENSG00000141101	745.041	-0.199456	0.051627	-3.86337	0.000112	0.011596	NOB1
ENSG00000033170	349.947	-0.393808	0.101997	-3.86097	0.000113	0.011611	FUT8
ENSG00000073150	31.6589	1.09412	0.283432	3.86027	0.000113	0.011611	PANX2
ENSG00000183784	39.82	0.505733	0.131067	3.85859	0.000114	0.011626	C9orf66
ENSG00000083807	72.4171	-0.448297	0.116365	-3.85252	0.000117	0.011627	SLC27A5
ENSG00000107864	228.559	0.373767	0.097007	3.85299	0.000117	0.011627	CPEB3
ENSG00000118515	3305.43	0.595186	0.154875	3.84301	0.000122	0.011627	SGK1
ENSG00000162231	3378.25	0.326947	0.084971	3.84776	0.000119	0.011627	NXF1
ENSG00000163900	348.582	-0.213181	0.055461	-3.84379	0.000121	0.011627	TMEM41A
ENSG00000182183	154.043	-0.474372	0.123451	-3.8426	0.000122	0.011627	SHISAL2A
ENSG00000196172	117.028	-0.53409	0.138765	-3.84888	0.000119	0.011627	ZNF681
ENSG00000211745	123.454	-0.683928	0.177753	-3.84764	0.000119	0.011627	TRBV4-2
ENSG00000214176	560.591	0.401683	0.104185	3.85548	0.000116	0.011627	PLEKHM1P1
ENSG00000227008	24.6264	-0.568218	0.147369	-3.85575	0.000115	0.011627	AL009174.1
ENSG00000272097	8.42352	-1.10766	0.287608	-3.85128	0.000118	0.011627	AL024498.1
ENSG00000276900	94.1911	0.449053	0.116837	3.84341	0.000121	0.011627	AC023157.3
ENSG00000239797	8.93203	-0.945265	0.2461	-3.84098	0.000123	0.011642	RPL21P39
ENSG00000099282	43.6056	-0.706683	0.184132	-3.83791	0.000124	0.011681	TSPAN15
ENSG00000196923	576.127	0.429569	0.111937	3.8376	0.000124	0.011681	PDLIM7
ENSG00000121297	524.327	0.409482	0.106822	3.83331	0.000126	0.011826	TSHZ3
ENSG00000126749	726.14	-0.25825	0.067413	-3.83086	0.000128	0.011871	EMG1
ENSG00000226360	354.453	-0.386084	0.100823	-3.82932	0.000128	0.011871	RPL10AP6
ENSG00000261267	14.1751	1.00655	0.262904	3.8286	0.000129	0.011871	AC026470.2
ENSG00000113742	818.376	0.44041	0.115085	3.82684	0.00013	0.011896	CPEB4
ENSG00000154736	79.8653	0.653029	0.171807	3.80095	0.000144	0.013125	ADAMTS5
ENSG00000284669	19.0971	1.07763	0.283582	3.80006	0.000145	0.013125	AC092053.3
ENSG00000122025	500.886	0.590781	0.155668	3.79514	0.000148	0.013255	FLT3
ENSG00000166428	866.486	-0.574736	0.151409	-3.79592	0.000147	0.013255	PLD4
ENSG00000143067	107.147	0.537209	0.141669	3.79202	0.000149	0.013357	ZNF697
ENSG00000189369	250.542	-0.358852	0.094735	-3.78795	0.000152	0.013511	GSPT2
ENSG00000238197	111.512	0.302	0.079784	3.78524	0.000154	0.013593	PAXBP1-AS1
ENSG00000232973	111.046	0.563001	0.148809	3.78337	0.000155	0.013629	CYP1B1-AS1
ENSG00000254996	16.2309	0.700671	0.185295	3.78138	0.000156	0.013672	ANKHD1-EIF4EBP3
ENSG00000090339	1039.89	0.326943	0.086633	3.7739	0.000161	0.013756	ICAM1
ENSG00000135218	9416.68	0.399701	0.105828	3.77689	0.000159	0.013756	CD36
ENSG00000196204	396.471	-0.32309	0.08557	-3.77574	0.00016	0.013756	RNF216P1
ENSG00000211727	66.0705	-1.07943	0.285701	-3.77818	0.000158	0.013756	TRBV7-6
ENSG00000226856	6.28609	-2.10629	0.55799	-3.77479	0.00016	0.013756	AC093901.1
ENSG00000050438	135.508	0.474296	0.125818	3.76968	0.000163	0.013845	SLC4A8
ENSG00000116824	4137.47	-0.427849	0.113697	-3.76305	0.000168	0.013845	CD2
ENSG00000140932	174.179	1.30035	0.344938	3.76981	0.000163	0.013845	CMTM2
ENSG00000172243	3305.69	0.37661	0.099943	3.76824	0.000164	0.013845	CLEC7A
ENSG00000204568	1265.85	-0.284894	0.075671	-3.76488	0.000167	0.013845	MRPS18B
ENSG00000237506	54.3592	-0.508351	0.135067	-3.7637	0.000167	0.013845	RPSAP15
ENSG00000240231	5.61764	-1.14589	0.304245	-3.76634	0.000166	0.013845	RPS27P29
ENSG00000286067	82.2532	0.642066	0.170436	3.76721	0.000165	0.013845		Novel Transcript, affiliated with lncRNA class
ENSG00000153317	2020.61	0.362746	0.096437	3.76147	0.000169	0.013869	ASAP1
ENSG00000112531	4651.53	0.334914	0.08914	3.75719	0.000172	0.014006	QKI
ENSG00000121406	260.785	-0.317369	0.084479	-3.75677	0.000172	0.014006	ZNF549
ENSG00000038427	48531.4	0.539279	0.143932	3.74675	0.000179	0.014091	VCAN
ENSG00000102010	16.6572	1.39122	0.370901	3.75092	0.000176	0.014091	BMX
ENSG00000130363	221.246	0.28195	0.075205	3.7491	0.000177	0.014091	RSPH3
ENSG00000132305	2157.44	-0.157685	0.04205	-3.74993	0.000177	0.014091	IMMT
ENSG00000167434	14.2936	2.16544	0.577661	3.74864	0.000178	0.014091	CA4
ENSG00000179151	644.851	-0.162806	0.04338	-3.753	0.000175	0.014091	EDC3
ENSG00000186197	39.7462	-0.704549	0.188059	-3.74642	0.000179	0.014091	EDARADD
ENSG00000236552	2703.57	-0.372336	0.099347	-3.74783	0.000178	0.014091	RPL13AP5
ENSG00000060982	356.265	0.629628	0.168269	3.74179	0.000183	0.014203	BCAT1
ENSG00000153815	3440.44	0.297092	0.079434	3.74012	0.000184	0.014203	CMIP
ENSG00000165959	828.183	0.383288	0.102474	3.74033	0.000184	0.014203	CLMN
ENSG00000241399	810.308	0.482404	0.128972	3.74037	0.000184	0.014203	CD302
ENSG00000154258	9.48514	1.60001	0.428337	3.73541	0.000187	0.014263	ABCA9
ENSG00000166133	233.968	-0.374023	0.100079	-3.73728	0.000186	0.014263	RPUSD2
ENSG00000186205	620.901	0.55364	0.148363	3.73167	0.00019	0.014263	MARC1
ENSG00000198492	1916.32	-0.151629	0.040628	-3.73217	0.00019	0.014263	YTHDF2
ENSG00000206053	720.794	-0.189773	0.050811	-3.73489	0.000188	0.014263	JPT2
ENSG00000276842	12.807	1.14855	0.307775	3.73177	0.00019	0.014263	AC023510.2
ENSG00000279159	68.6238	0.624475	0.167239	3.73402	0.000188	0.014263	AC003681.1
ENSG00000171992	149.929	-0.743472	0.199323	-3.73	0.000191	0.014299	SYNPO
ENSG00000143376	1453.25	0.285167	0.076495	3.72794	0.000193	0.014357	SNX27
ENSG00000087074	4207.98	0.633744	0.170163	3.72434	0.000196	0.014491	PPP1R15A
ENSG00000144655	1694.37	0.562108	0.15096	3.72354	0.000196	0.014491	CSRNP1
ENSG00000029639	177.443	-0.324232	0.087102	-3.72243	0.000197	0.014496	TFB1M
ENSG00000018869	76.3697	-0.364582	0.098106	-3.71622	0.000202	0.014641	ZNF582
ENSG00000072210	1341.71	0.164844	0.044362	3.71586	0.000203	0.014641	ALDH3A2
ENSG00000184515	55.8051	-0.630256	0.169537	-3.71752	0.000201	0.014641	BEX5
ENSG00000260051	22.6964	0.796439	0.214161	3.71888	0.0002	0.014641	AL031600.1
ENSG00000156671	476.701	0.311681	0.083934	3.71342	0.000204	0.014724	SAMD8
ENSG00000162496	504.494	-0.487694	0.131457	-3.70991	0.000207	0.014754	DHRS3
ENSG00000183161	303.3	-0.346367	0.093342	-3.71074	0.000207	0.014754	FANCF
ENSG00000229036	33.1882	0.588634	0.158598	3.71148	0.000206	0.014754	VDAC1P8
ENSG00000116455	416.692	-0.191223	0.051609	-3.70522	0.000211	0.014971	WDR77
ENSG00000150457	729.058	0.308595	0.083341	3.70281	0.000213	0.015055	LATS2
ENSG00000159885	64.5876	-0.468292	0.126548	-3.70051	0.000215	0.015134	ZNF222
ENSG00000012983	477.37	0.324994	0.087987	3.69365	0.000221	0.015206	MAP4K5
ENSG00000117298	4115.03	0.281253	0.076127	3.69454	0.00022	0.015206	ECE1
ENSG00000134759	1371.8	-0.272186	0.073647	-3.6958	0.000219	0.015206	ELP2
ENSG00000164082	14.7211	0.755062	0.204272	3.69635	0.000219	0.015206	GRM2
ENSG00000179388	192.066	1.42542	0.385931	3.69346	0.000221	0.015206	EGR3
ENSG00000197965	976.6	0.3628	0.098223	3.69364	0.000221	0.015206	MPZL1
ENSG00000237094	15.3885	1.14373	0.30982	3.69159	0.000223	0.01526	AL732372.2
ENSG00000162664	388.264	0.269843	0.073178	3.68749	0.000226	0.015392	ZNF326
ENSG00000167100	38.21	1.0216	0.276976	3.68839	0.000226	0.015392	SAMD14
ENSG00000181004	74.7149	-0.476043	0.129169	-3.68542	0.000228	0.01546	BBS12
ENSG00000271862	19.4602	0.604815	0.164191	3.6836	0.00023	0.015513	AC104118.1
ENSG00000162630	19.8153	-1.17817	0.320008	-3.68168	0.000232	0.015544	B3GALT2
ENSG00000166788	242.153	-0.252508	0.068603	-3.68072	0.000233	0.015544	SAAL1
ENSG00000268218	22.2259	0.745934	0.202685	3.68026	0.000233	0.015544	AC137932.3
ENSG00000158042	409.193	-0.280508	0.076302	-3.67631	0.000237	0.015729	MRPL17
ENSG00000255585	10.9387	0.886554	0.241239	3.675	0.000238	0.015752	AL590627.1
ENSG00000235016	42.952	0.698188	0.190032	3.67404	0.000239	0.015754	SEMA3F-AS1
ENSG00000011422	1742.44	0.325733	0.088705	3.67211	0.000241	0.015816	PLAUR
ENSG00000142937	40449.2	-0.294352	0.080387	-3.66168	0.000251	0.016411	RPS8
ENSG00000226791	88.9313	-0.474431	0.129597	-3.66081	0.000251	0.016411	AC109826.1
ENSG00000173334	1533.84	0.589538	0.161105	3.65933	0.000253	0.016447	TRIB1
ENSG00000141293	1884.16	-0.358017	0.097957	-3.65483	0.000257	0.016552	SKAP1
ENSG00000154328	260.74	-0.336906	0.092195	-3.65427	0.000258	0.016552	NEIL2
ENSG00000172315	525.581	-0.321237	0.087913	-3.65404	0.000258	0.016552	TP53RK
ENSG00000245970	27.7477	0.706146	0.193111	3.65668	0.000256	0.016552	AP003352.1
ENSG00000204475	640.843	-0.525485	0.14387	-3.6525	0.00026	0.016593	NCR3
ENSG00000089737	3615.01	-0.209305	0.057356	-3.64921	0.000263	0.016722	DDX24
ENSG00000186666	118.998	-0.43732	0.119856	-3.64871	0.000264	0.016722	BCDIN3D
ENSG00000072062	4540.73	0.240365	0.065932	3.64565	0.000267	0.016805	PRKACA
ENSG00000217239	298.077	-0.423671	0.116209	-3.64577	0.000267	0.016805	AL136968.2
ENSG00000167470	2077.61	0.313187	0.085933	3.64454	0.000268	0.016819	MIDN
ENSG00000230910	12.0704	1.26915	0.348424	3.64256	0.00027	0.016891	AL391807.1
ENSG00000100316	81810	-0.254759	0.069973	-3.64081	0.000272	0.016947	RPL3
ENSG00000084234	26747.3	0.310472	0.085329	3.63854	0.000274	0.016957	APLP2
ENSG00000086570	8.80912	1.0968	0.30207	3.63096	0.000282	0.016957	FAT2
ENSG00000116157	282.553	-0.355925	0.097896	-3.63575	0.000277	0.016957	GPX7
ENSG00000140044	857.87	0.295298	0.081339	3.63047	0.000283	0.016957	JDP2
ENSG00000145247	616.993	-0.366761	0.100917	-3.63427	0.000279	0.016957	OCIAD2
ENSG00000164808	1636.71	0.268016	0.073759	3.63365	0.000279	0.016957	SPIDR
ENSG00000173585	54.6019	-1.06	0.291528	-3.63599	0.000277	0.016957	CCR9
ENSG00000175573	957.907	-0.281155	0.07742	-3.63158	0.000282	0.016957	C11orf68
ENSG00000187713	1005.24	-0.212018	0.058332	-3.63465	0.000278	0.016957	TMEM203
ENSG00000220749	39.2002	-0.501052	0.137797	-3.63616	0.000277	0.016957	RPL21P28
ENSG00000232677	123.28	-0.620213	0.170845	-3.63026	0.000283	0.016957	LINC00665
ENSG00000234797	180.349	-0.392955	0.108087	-3.63555	0.000277	0.016957	RPS3AP6
ENSG00000119689	2157.5	-0.129152	0.035707	-3.61696	0.000298	0.017734	DLST
ENSG00000134265	521.823	0.239407	0.06618	3.6175	0.000297	0.017734	NAPG
ENSG00000154845	1728.58	0.251577	0.069605	3.61435	0.000301	0.017856	PPP4R1
ENSG00000055211	734.199	0.270297	0.074961	3.60586	0.000311	0.018352	GINM1
ENSG00000205871	137.897	-0.542868	0.150591	-3.60493	0.000312	0.018352	RPS3AP47
ENSG00000242580	4.98238	-1.30364	0.361651	-3.6047	0.000313	0.018352	IGKV1D-43
ENSG00000213762	497.919	-0.329052	0.091313	-3.60356	0.000314	0.018373	ZNF134
ENSG00000103569	2731.12	0.659867	0.183311	3.59972	0.000319	0.018587	AQP9
ENSG00000136866	46.2545	-0.491144	0.136497	-3.5982	0.00032	0.018636	ZFP37
ENSG00000162551	117.601	2.2542	0.627189	3.59414	0.000325	0.018869	ALPL
ENSG00000146122	4.32968	1.81865	0.506258	3.59233	0.000328	0.01894	DAAM2
ENSG00000114999	1034.18	0.237278	0.066098	3.58978	0.000331	0.019005	TTL
ENSG00000133321	3101.36	-0.363169	0.101157	-3.59015	0.00033	0.019005	RARRES3
ENSG00000183431	2307.77	-0.164279	0.045777	-3.58867	0.000332	0.019026	SF3A3
ENSG00000268355	19.0144	0.891385	0.248511	3.5869	0.000335	0.019042	AC243960.3
ENSG00000278918	54.5481	0.589504	0.164353	3.58681	0.000335	0.019042	AC080112.3
ENSG00000177613	1209.25	-0.238846	0.066648	-3.58372	0.000339	0.019209	CSTF2T
ENSG00000213626	6657.91	-0.337512	0.094232	-3.58172	0.000341	0.019296	LBH
ENSG00000079277	993.2	0.211805	0.059187	3.5786	0.000345	0.019407	MKNK1
ENSG00000233175	11.1722	0.868951	0.242789	3.57904	0.000345	0.019407	AC008105.1
ENSG00000049860	4059.78	0.314179	0.087859	3.57596	0.000349	0.019543	HEXB
ENSG00000107819	1217.29	0.20398	0.057066	3.57447	0.000351	0.019594	SFXN3
ENSG00000119900	5185.83	0.363148	0.101691	3.5711	0.000355	0.0197	OGFRL1
ENSG00000213860	23.634	-0.56209	0.157419	-3.57065	0.000356	0.0197	RPL21P75
ENSG00000236871	12.4703	1.12966	0.316354	3.57088	0.000356	0.0197	LINC00106
ENSG00000213782	31.6056	0.603105	0.168985	3.56898	0.000358	0.019766	DDX47
ENSG00000163026	240.191	-0.409382	0.114734	-3.56809	0.00036	0.019773	WDCP
ENSG00000134698	3462.78	0.305585	0.085674	3.56682	0.000361	0.019809	AGO4
ENSG00000249249	31.7452	0.537215	0.150782	3.56286	0.000367	0.02005	AC010226.1
ENSG00000078114	46.9903	-2.82897	0.794236	-3.56188	0.000368	0.020065	NEBL
ENSG00000280039	4.53349	1.29339	0.363489	3.55827	0.000373	0.020282	RN7SKP23
ENSG00000162636	950.679	0.254395	0.0716	3.55302	0.000381	0.020629	FAM102B
ENSG00000137962	64.5451	0.727597	0.20518	3.54615	0.000391	0.020986	ARHGAP29
ENSG00000211751	5500.78	-0.449656	0.126757	-3.5474	0.000389	0.020986	TRBC1
ENSG00000253497	6.64769	2.27141	0.640393	3.54689	0.00039	0.020986	IGKV1-13
ENSG00000106560	3281.16	-0.246499	0.069543	-3.54455	0.000393	0.020989	GIMAP2
ENSG00000198648	786.736	-0.244992	0.069118	-3.54457	0.000393	0.020989	STK39
ENSG00000238103	89.6745	-0.575756	0.162474	-3.54367	0.000395	0.020998	RPL9P7
ENSG00000111275	3945.53	0.377082	0.106571	3.53831	0.000403	0.02112	ALDH2
ENSG00000137177	1181.38	0.374537	0.105849	3.53842	0.000403	0.02112	KIF13A
ENSG00000198093	160.619	-0.331761	0.093743	-3.53904	0.000402	0.02112	ZNF649
ENSG00000214413	323.433	0.225266	0.063628	3.54038	0.0004	0.02112	BBIP1
ENSG00000244687	43.7726	0.395443	0.111719	3.53961	0.000401	0.02112	UBE2V1
ENSG00000123643	481.642	0.379923	0.107454	3.53569	0.000407	0.021147	SLC36A1
ENSG00000162461	21.933	0.756649	0.214002	3.53571	0.000407	0.021147	SLC25A34
ENSG00000226979	172.325	-0.322309	0.091138	-3.53652	0.000405	0.021147	LTA
ENSG00000225938	23.2109	-0.64895	0.183809	-3.53057	0.000415	0.021499	AL109741.1
ENSG00000104972	3423.06	0.302643	0.085811	3.52687	0.000421	0.021521	LILRB1
ENSG00000168591	1321.02	0.19773	0.056069	3.52654	0.000421	0.021521	TMUB2
ENSG00000173535	366.106	0.980986	0.278116	3.52725	0.00042	0.021521	TNFRSF10C
ENSG00000180209	11.7535	-0.790657	0.224069	-3.52864	0.000418	0.021521	MYLPF
ENSG00000204304	2885.22	0.210453	0.059669	3.52703	0.00042	0.021521	PBX2
ENSG00000163739	35.777	1.2303	0.349006	3.52514	0.000423	0.021574	CXCL1
ENSG00000121895	246.979	-0.433742	0.123073	-3.52426	0.000425	0.021586	TMEM156
ENSG00000236438	29.2163	0.974008	0.276549	3.52201	0.000428	0.021708	FAM157A
ENSG00000140678	5058.49	0.328819	0.093479	3.51758	0.000435	0.022013	ITGAX
ENSG00000177971	769.769	-0.234149	0.066583	-3.51663	0.000437	0.02203	IMP3
ENSG00000213885	80.2962	-0.385817	0.109795	-3.51397	0.000441	0.022129	RPL13AP7
ENSG00000235576	192.59	-0.580745	0.165253	-3.51428	0.000441	0.022129	LINC01871
ENSG00000271503	10412.7	-0.507063	0.144463	-3.50999	0.000448	0.022401	CCL5
ENSG00000137449	266.877	0.39731	0.113248	3.50833	0.000451	0.022479	CPEB2
ENSG00000230383	129.763	-0.298734	0.085187	-3.50679	0.000454	0.022548	AC009245.1
ENSG00000213609	55.9404	-0.460093	0.131249	-3.5055	0.000456	0.022596	RPL7AP50
ENSG00000284770	13.2554	0.851631	0.243057	3.50384	0.000459	0.022676	TBCE
ENSG00000186529	115.661	1.14885	0.328263	3.49979	0.000466	0.02296	CYP4F3
ENSG00000203710	1847.26	0.507837	0.145175	3.4981	0.000469	0.023043	CR1
ENSG00000111678	709.846	-0.424761	0.121454	-3.49731	0.00047	0.023049	C12orf57
ENSG00000168685	15156.2	-0.522914	0.149605	-3.49531	0.000474	0.02308	IL7R
ENSG00000228242	26.6687	0.572245	0.163775	3.49408	0.000476	0.02308	AC093495.1
ENSG00000239388	15.1311	0.777322	0.222426	3.49474	0.000475	0.02308	ASB14
ENSG00000272602	206.539	-0.491753	0.140686	-3.4954	0.000473	0.02308	ZNF595
ENSG00000197629	43542.9	0.30551	0.087457	3.49328	0.000477	0.023088	MPEG1
ENSG00000167676	9.61229	1.21904	0.349045	3.49251	0.000479	0.023093	PLIN4
ENSG00000236603	274.056	-0.228397	0.065427	-3.49088	0.000481	0.023173	RANP1
ENSG00000183134	331.733	-0.601414	0.172322	-3.49006	0.000483	0.023183	PTGDR2
ENSG00000143643	668.099	0.203891	0.058433	3.48932	0.000484	0.023186	TTC13
ENSG00000124225	94.3901	-0.55713	0.159706	-3.48848	0.000486	0.023197	PMEPA1
ENSG00000059573	790.216	-0.227128	0.065211	-3.48299	0.000496	0.023616	ALDH18A1
ENSG00000008516	563.722	0.689101	0.198146	3.47775	0.000506	0.024019	MMP25
ENSG00000018189	645.302	0.279892	0.080546	3.47493	0.000511	0.02416	RUFY3
ENSG00000044459	175.005	0.395351	0.1138	3.47409	0.000513	0.02416	CNTLN
ENSG00000118495	375.801	0.344138	0.099046	3.47451	0.000512	0.02416	PLAGL1
ENSG00000158615	3328.48	0.250515	0.072178	3.4708	0.000519	0.02437	PPP1R15B
ENSG00000187601	431.847	-0.273716	0.078872	-3.47036	0.00052	0.02437	MAGEH1
ENSG00000286634	6.76778	0.970481	0.279704	3.46968	0.000521	0.02437		Novel Transcript, affiliated with lncRNA class
ENSG00000060138	2619.15	0.514712	0.148478	3.46659	0.000527	0.024423	YBX3
ENSG00000188906	4763.53	0.48156	0.138904	3.46685	0.000527	0.024423	LRRK2
ENSG00000281103	612.146	-0.346961	0.100078	-3.46689	0.000527	0.024423	TRG-AS1
ENSG00000285979	41.3437	0.641429	0.185045	3.46634	0.000528	0.024423		Novel Transcript, affiliated with lncRNA class
ENSG00000069535	8.28439	1.2569	0.362853	3.46394	0.000532	0.024517	MAOB
ENSG00000211899	15396.9	-0.745249	0.215138	-3.46405	0.000532	0.024517	IGHM
ENSG00000109971	36640.3	-0.270072	0.078229	-3.45232	0.000556	0.024766	HSPA8
ENSG00000117090	478.522	-0.414968	0.120075	-3.45592	0.000548	0.024766	SLAMF1
ENSG00000119977	728.101	-0.175753	0.050979	-3.44753	0.000566	0.024766	TCTN3
ENSG00000121316	9416.14	0.469381	0.136183	3.44669	0.000568	0.024766	PLBD1
ENSG00000124224	266.214	0.365423	0.10582	3.45324	0.000554	0.024766	PPP4R1L
ENSG00000143382	845.822	0.449383	0.129885	3.45986	0.00054	0.024766	ADAMTSL4
ENSG00000151779	1070.97	-0.173828	0.050435	-3.44657	0.000568	0.024766	NBAS
ENSG00000154889	533.726	0.250725	0.072705	3.44851	0.000564	0.024766	MPPE1
ENSG00000164011	139.698	-0.39948	0.115656	-3.45403	0.000552	0.024766	ZNF691
ENSG00000165030	1135.61	0.491199	0.142138	3.4558	0.000549	0.024766	NFIL3
ENSG00000166226	2296.06	-0.166483	0.048265	-3.44938	0.000562	0.024766	CCT2
ENSG00000168028	28309.6	-0.325627	0.094388	-3.44989	0.000561	0.024766	RPSA
ENSG00000171236	285.557	0.659462	0.190828	3.45579	0.000549	0.024766	LRG1
ENSG00000173511	460.681	-0.309723	0.089854	-3.44694	0.000567	0.024766	VEGFB
ENSG00000184557	1199.59	0.970381	0.281224	3.45056	0.000559	0.024766	SOCS3
ENSG00000211788	188.281	-0.596754	0.172734	-3.45476	0.000551	0.024766	TRAV13-1
ENSG00000230629	87.2879	-0.445726	0.128952	-3.45653	0.000547	0.024766	RPS23P8
ENSG00000240759	8.04644	-0.838483	0.242974	-3.45092	0.000559	0.024766	RPS27P21
ENSG00000264112	70.2434	0.52411	0.151915	3.45001	0.000561	0.024766	AC015813.1
ENSG00000267519	253.379	0.987373	0.286144	3.45062	0.000559	0.024766	AC020916.1
ENSG00000269981	21.135	0.943302	0.273685	3.44667	0.000568	0.024766	AL627309.7
ENSG00000270550	150.891	-0.752575	0.218052	-3.45135	0.000558	0.024766	IGHV3-30
ENSG00000149591	343.322	0.544616	0.158078	3.44523	0.000571	0.024829	TAGLN
ENSG00000126262	253.002	1.04634	0.304141	3.44031	0.000581	0.025224	FFAR2
ENSG00000180667	201.389	0.459163	0.133592	3.43705	0.000588	0.025469	YOD1
ENSG00000068745	1150.88	-0.174746	0.050897	-3.43329	0.000596	0.025625	IP6K2
ENSG00000134291	472.409	-0.292684	0.085268	-3.43251	0.000598	0.025625	TMEM106C
ENSG00000135540	52.6485	0.492717	0.143514	3.43322	0.000596	0.025625	NHSL1
ENSG00000198755	29944.5	-0.284973	0.08303	-3.43217	0.000599	0.025625	RPL10A
ENSG00000227507	5271.54	-0.445934	0.129875	-3.43357	0.000596	0.025625	LTB
ENSG00000104763	10626.2	0.308455	0.089903	3.43096	0.000601	0.02568	ASAH1
ENSG00000147459	1078.66	0.365485	0.106591	3.42885	0.000606	0.025699	DOCK5
ENSG00000166189	807.737	-0.281376	0.082037	-3.42984	0.000604	0.025699	HPS6
ENSG00000277998	12.9035	-0.641289	0.187016	-3.42907	0.000606	0.025699	AC107075.1
ENSG00000125630	731.089	-0.274982	0.080229	-3.42748	0.000609	0.025721	POLR1B
ENSG00000136826	3140.12	0.492875	0.143806	3.42735	0.000609	0.025721	KLF4
ENSG00000283138	7.52924	-1.2179	0.35548	-3.42607	0.000612	0.025782	AC006207.1
ENSG00000287170	11.9048	0.873479	0.255212	3.42256	0.00062	0.026058		Novel Transcript, affiliated with lncRNA class
ENSG00000067208	498.222	0.303591	0.088785	3.41939	0.000628	0.026181	EVI5
ENSG00000072778	3512.49	0.234156	0.06847	3.41986	0.000627	0.026181	ACADVL
ENSG00000178035	1982.07	-0.240306	0.070255	-3.42048	0.000625	0.026181	IMPDH2
ENSG00000105088	123.283	-0.531687	0.155546	-3.4182	0.00063	0.026235	OLFM2
ENSG00000163482	206.758	0.344577	0.100838	3.41713	0.000633	0.026279	STK36
ENSG00000169504	1205.12	0.371762	0.108877	3.41451	0.000639	0.02639	CLIC4
ENSG00000196547	1623.28	0.279646	0.081903	3.41433	0.000639	0.02639	MAN2A2
ENSG00000198734	1877.63	0.538662	0.157775	3.41411	0.00064	0.02639	F5
ENSG00000143546	49607.8	0.447287	0.131083	3.41225	0.000644	0.026511	S100A8
ENSG00000213073	30.4452	0.620361	0.182009	3.4084	0.000653	0.026827	AL353625.1
ENSG00000263826	56.5615	0.682523	0.2004	3.4058	0.00066	0.027022	AC112907.3
ENSG00000064607	968.343	0.389114	0.114323	3.40363	0.000665	0.027081	SUGP2
ENSG00000110799	144.25	0.656233	0.192978	3.40056	0.000672	0.027081	VWF
ENSG00000136231	52.2352	0.656759	0.19318	3.39972	0.000675	0.027081	IGF2BP3
ENSG00000136999	18.3928	1.37087	0.402731	3.40393	0.000664	0.027081	NOV
ENSG00000137460	20.5269	1.0883	0.320089	3.39998	0.000674	0.027081	FHDC1
ENSG00000156052	1943.9	0.316511	0.093096	3.39985	0.000674	0.027081	GNAQ
ENSG00000166801	1568.3	0.276538	0.081325	3.40042	0.000673	0.027081	FAM111A
ENSG00000169519	131.54	-0.27267	0.080164	-3.40142	0.00067	0.027081	METTL15
ENSG00000259642	140.224	0.373823	0.109855	3.40287	0.000667	0.027081	ST20-AS1
ENSG00000106804	131.339	0.405842	0.119418	3.39851	0.000678	0.02714	C5
ENSG00000172845	3448.05	0.19277	0.056755	3.39654	0.000682	0.027216	SP3
ENSG00000187726	26.8502	0.795626	0.234216	3.39697	0.000681	0.027216	DNAJB13
ENSG00000171476	1782.39	-0.494261	0.14562	-3.39417	0.000688	0.027393	HOPX
ENSG00000124702	2494.59	-0.155901	0.045965	-3.39174	0.000694	0.02749	KLHDC3
ENSG00000127903	28.2491	-0.681525	0.201009	-3.39053	0.000698	0.02749	ZNF835
ENSG00000171208	275.266	0.374719	0.110537	3.38999	0.000699	0.02749	NETO2
ENSG00000196305	1513.9	-0.178961	0.052751	-3.39259	0.000692	0.02749	IARS
ENSG00000211978	32.6337	-0.760478	0.224355	-3.38962	0.0007	0.02749	IGHV5-78
ENSG00000235065	30.8133	-0.600013	0.177013	-3.38965	0.0007	0.02749	RPL24P2
ENSG00000249915	102.243	0.440387	0.129962	3.38858	0.000703	0.027534	PDCD6
ENSG00000173545	855.233	-0.191584	0.056553	-3.38769	0.000705	0.027564	ZNF622
ENSG00000153253	37.4025	-0.84803	0.250551	-3.38466	0.000713	0.02781	SCN3A
ENSG00000261490	87.1478	0.551864	0.163168	3.38217	0.000719	0.028004	AC005674.2
ENSG00000184110	206.925	0.613776	0.181575	3.38029	0.000724	0.028136	EIF3C
ENSG00000198019	152.86	0.576196	0.170602	3.37744	0.000732	0.028369	FCGR1B
ENSG00000127947	3491.66	0.257258	0.076238	3.3744	0.00074	0.028536	PTPN12
ENSG00000187091	406.025	-0.282934	0.083852	-3.37419	0.00074	0.028536	PLCD1
ENSG00000196850	1763.36	0.251111	0.074424	3.37406	0.000741	0.028536	PPTC7
ENSG00000129538	43.7039	1.28401	0.380712	3.37266	0.000744	0.02862	RNASE1
ENSG00000152291	13070.8	0.196241	0.058219	3.37071	0.00075	0.028763	TGOLN2
ENSG00000100985	399.753	1.12905	0.335066	3.36962	0.000753	0.028816	MMP9
ENSG00000108179	1154.91	0.241104	0.071586	3.36802	0.000757	0.028923	PPIF
ENSG00000138434	2127.79	0.265921	0.078994	3.36633	0.000762	0.028938	SSFA2
ENSG00000144827	648.66	-0.283219	0.084152	-3.36556	0.000764	0.028938	ABHD10
ENSG00000163811	942.136	-0.192832	0.057283	-3.36631	0.000762	0.028938	WDR43
ENSG00000223960	135.78	0.360616	0.107138	3.3659	0.000763	0.028938	AC009948.1
ENSG00000129473	245.547	0.30847	0.09169	3.36429	0.000767	0.029011	BCL2L2
ENSG00000012963	1032.69	-0.176116	0.052447	-3.35801	0.000785	0.029308	UBR7
ENSG00000013503	219.291	-0.32736	0.097454	-3.35912	0.000782	0.029308	POLR3B
ENSG00000100591	2029.57	-0.148999	0.044384	-3.35701	0.000788	0.029308	AHSA1
ENSG00000121067	1634.02	-0.189	0.056255	-3.35968	0.00078	0.029308	SPOP
ENSG00000134884	2007.94	0.306774	0.091375	3.3573	0.000787	0.029308	ARGLU1
ENSG00000168256	1557.74	0.197153	0.058677	3.35999	0.000779	0.029308	NKIRAS2
ENSG00000188811	545.233	0.264353	0.07868	3.35984	0.00078	0.029308	NHLRC3
ENSG00000272282	146.053	-0.492066	0.146583	-3.35692	0.000788	0.029308	LINC02084
ENSG00000105374	12521.3	-0.486899	0.145219	-3.35286	0.0008	0.02968	NKG7
ENSG00000102245	529.155	-0.472313	0.140952	-3.35088	0.000806	0.029722	CD40LG
ENSG00000105447	635.86	-0.255337	0.076252	-3.34861	0.000812	0.029722	GRWD1
ENSG00000113070	198.602	1.00991	0.301495	3.34967	0.000809	0.029722	HBEGF
ENSG00000168385	7457.77	0.225029	0.067187	3.3493	0.00081	0.029722	SEPT2
ENSG00000182022	3455.65	0.308412	0.092104	3.34853	0.000812	0.029722	CHST15
ENSG00000197774	223.189	0.457548	0.136602	3.34949	0.00081	0.029722	EME2
ENSG00000244192	29.9232	-0.488112	0.145701	-3.35009	0.000808	0.029722	AC113367.1
ENSG00000142541	85758.4	-0.265529	0.079356	-3.34606	0.00082	0.029748	RPL13A
ENSG00000145919	493.66	-0.210931	0.063036	-3.3462	0.000819	0.029748	BOD1
ENSG00000154016	79.6942	-0.527705	0.157672	-3.34685	0.000817	0.029748	GRAP
ENSG00000169045	7141.98	0.224148	0.066959	3.34757	0.000815	0.029748	HNRNPH1
ENSG00000108932	370.794	0.424731	0.126977	3.34494	0.000823	0.02977	SLC16A6
ENSG00000167985	323.623	-0.2571	0.076867	-3.34475	0.000824	0.02977	SDHAF2
ENSG00000103249	1709.19	0.244347	0.07307	3.34401	0.000826	0.02979	CLCN7
ENSG00000001461	1097.36	-0.286316	0.085668	-3.34215	0.000831	0.02992	NIPAL3
ENSG00000205726	336.218	0.373438	0.111751	3.3417	0.000833	0.02992	ITSN1
ENSG00000068323	2227.15	0.239069	0.071616	3.33821	0.000843	0.030086	TFE3
ENSG00000131042	7873.01	0.31954	0.095744	3.33743	0.000846	0.030086	LILRB2
ENSG00000144120	77.826	-0.409164	0.122547	-3.33883	0.000841	0.030086	TMEM177
ENSG00000164056	35.3582	-0.750882	0.224842	-3.33959	0.000839	0.030086	SPRY1
ENSG00000185864	35.0461	0.566021	0.169577	3.33783	0.000844	0.030086	NPIPB4
ENSG00000075945	449.863	-0.304855	0.091475	-3.33267	0.00086	0.030197	KIFAP3
ENSG00000116133	280.546	-0.429577	0.128922	-3.33207	0.000862	0.030197	DHCR24
ENSG00000117322	240.077	-0.573427	0.172023	-3.33343	0.000858	0.030197	CR2
ENSG00000152464	234.165	-0.386072	0.115784	-3.33441	0.000855	0.030197	RPP38
ENSG00000181016	22.2632	0.629257	0.188719	3.33437	0.000855	0.030197	LSMEM1
ENSG00000186625	423.132	-0.14636	0.043918	-3.33256	0.00086	0.030197	KATNA1
ENSG00000198270	207.974	-0.271992	0.081625	-3.3322	0.000862	0.030197	TMEM116
ENSG00000286388	95.0517	-0.382078	0.114548	-3.33552	0.000851	0.030197		Novel Transcript, affiliated with lncRNA class
ENSG00000121236	8.13091	1.11159	0.333857	3.32952	0.00087	0.030358	TRIM6
ENSG00000160818	473.223	-0.243372	0.073094	-3.32958	0.00087	0.030358	GPATCH4
ENSG00000146828	2176.35	0.288614	0.086734	3.32759	0.000876	0.03051	SLC12A9
ENSG00000111906	886.029	-0.242928	0.07302	-3.32689	0.000878	0.030529	HDDC2
ENSG00000183298	259.721	-0.360061	0.108247	-3.32628	0.00088	0.030537	RPSAP19
ENSG00000138796	601.076	-0.15541	0.046761	-3.32352	0.000889	0.030665	HADH
ENSG00000167778	1354.08	-0.170141	0.05118	-3.32435	0.000886	0.030665	SPRYD3
ENSG00000246084	106.407	-0.526467	0.158385	-3.32397	0.000887	0.030665	LINC02325
ENSG00000078053	19.3782	0.812237	0.244771	3.31835	0.000906	0.030828	AMPH
ENSG00000115828	1815.89	0.501251	0.150976	3.32007	0.0009	0.030828	QPCT
ENSG00000118402	20.0066	-0.829834	0.249931	-3.32025	0.000899	0.030828	ELOVL4
ENSG00000132122	226.576	0.385379	0.116127	3.3186	0.000905	0.030828	SPATA6
ENSG00000145649	4904.62	-0.414253	0.124801	-3.3193	0.000902	0.030828	GZMA
ENSG00000166199	416.958	-0.215402	0.06487	-3.32051	0.000899	0.030828	ALKBH3
ENSG00000184857	155.833	-0.363869	0.109641	-3.31873	0.000904	0.030828	TMEM186
ENSG00000167286	2942.15	-0.388479	0.117097	-3.31758	0.000908	0.030855	CD3D
ENSG00000040633	1103.51	-0.254843	0.076863	-3.31556	0.000915	0.031021	PHF23
ENSG00000277053	66.0414	1.44626	0.436388	3.31416	0.000919	0.031118	GTF2IP1
ENSG00000103381	6667.74	0.28762	0.086837	3.31216	0.000926	0.031251	CPPED1
ENSG00000133742	85.7551	1.74855	0.527954	3.31193	0.000927	0.031251	CA1
ENSG00000197894	2149.42	-0.197434	0.059657	-3.30951	0.000935	0.031465	ADH5
ENSG00000104964	8591.69	-0.222913	0.067384	-3.30807	0.000939	0.031568	AES
ENSG00000108244	66.5488	1.19604	0.361626	3.30739	0.000942	0.031586	KRT23
ENSG00000206337	3348.73	-0.295308	0.089314	-3.3064	0.000945	0.031639	HCP5
ENSG00000124762	1235.08	0.45897	0.138901	3.30429	0.000952	0.03182	CDKN1A
ENSG00000179820	4001.02	0.413691	0.125291	3.30183	0.000961	0.032041	MYADM
ENSG00000010165	1101.96	-0.200619	0.060798	-3.29975	0.000968	0.032134	METTL13
ENSG00000100219	4590.31	-0.204863	0.062081	-3.2999	0.000967	0.032134	XBP1
ENSG00000135870	1108.92	0.263793	0.07996	3.29907	0.00097	0.032134	RC3H1
ENSG00000244313	1400.02	-0.310742	0.094194	-3.29896	0.00097	0.032134	AC024293.1
ENSG00000123240	1864.47	-0.286197	0.086779	-3.29801	0.000974	0.032184	OPTN
ENSG00000005448	258.61	-0.257987	0.078291	-3.29521	0.000983	0.032231	WDR54
ENSG00000124104	176.278	0.338502	0.10273	3.29506	0.000984	0.032231	SNX21
ENSG00000163877	365.479	-0.342899	0.104054	-3.29539	0.000983	0.032231	SNIP1
ENSG00000280138	54.8251	0.544263	0.165077	3.29703	0.000977	0.032231	AC027290.2
ENSG00000280213	12.2318	0.885361	0.268623	3.29593	0.000981	0.032231	UCKL1-AS1
ENSG00000165195	240.546	0.252685	0.076711	3.29396	0.000988	0.032299	PIGA
ENSG00000130449	1024.16	0.292171	0.08876	3.29169	0.000996	0.032503	ZSWIM6
ENSG00000243302	116.348	0.427635	0.129935	3.29114	0.000998	0.032507	AC018638.4
ENSG00000092931	529.644	0.199567	0.060741	3.28555	0.001018	0.032707	MFSD11
ENSG00000133226	2316.12	0.189484	0.057652	3.28671	0.001014	0.032707	SRRM1
ENSG00000137834	11.8381	0.732107	0.222836	3.2854	0.001018	0.032707	SMAD6
ENSG00000179088	33.1162	-0.556951	0.169522	-3.28542	0.001018	0.032707	C12orf42
ENSG00000183723	94.8919	0.484731	0.147521	3.28585	0.001017	0.032707	CMTM4
ENSG00000198909	4553.37	0.218129	0.066352	3.28748	0.001011	0.032707	MAP3K3
ENSG00000214389	470.999	-0.393849	0.119792	-3.28778	0.00101	0.032707	RPS3AP26
ENSG00000227155	48.4105	0.685896	0.208695	3.28659	0.001014	0.032707	AL161725.1
ENSG00000168421	2050.32	-0.300646	0.091539	-3.28434	0.001022	0.032772	RHOH
ENSG00000108239	158.127	0.417109	0.127175	3.27979	0.001039	0.032841	TBC1D12
ENSG00000141026	231.493	-0.252675	0.077024	-3.28047	0.001036	0.032841	MED9
ENSG00000162194	63.157	0.387439	0.118061	3.28169	0.001032	0.032841	LBHD1
ENSG00000162747	1169.68	1.8054	0.550131	3.28176	0.001032	0.032841	FCGR3B
ENSG00000172893	218.865	-0.392958	0.11975	-3.28148	0.001033	0.032841	DHCR7
ENSG00000174132	129.007	0.328588	0.100167	3.28039	0.001037	0.032841	FAM174A
ENSG00000178904	373.682	0.288048	0.087816	3.28014	0.001038	0.032841	DPY19L3
ENSG00000213557	16.4917	1.01768	0.310187	3.28086	0.001035	0.032841	AC068050.1
ENSG00000119042	32.9169	0.556753	0.169866	3.27761	0.001047	0.032881	SATB2
ENSG00000147403	56904.6	-0.239841	0.073178	-3.27749	0.001047	0.032881	RPL10
ENSG00000211955	123.691	-0.746311	0.227658	-3.2782	0.001045	0.032881	IGHV3-33
ENSG00000232385	45.6774	-0.442639	0.135043	-3.27777	0.001046	0.032881	RPS3AP25
ENSG00000070182	85.7258	1.13887	0.347817	3.27433	0.001059	0.032979	SPTB
ENSG00000090686	1658.94	0.168505	0.051443	3.27554	0.001055	0.032979	USP48
ENSG00000096384	15206.7	-0.169458	0.051763	-3.27375	0.001061	0.032979	HSP90AB1
ENSG00000230224	11.4681	0.925873	0.282819	3.27373	0.001061	0.032979	PHBP9
ENSG00000265148	232.251	-0.334983	0.102263	-3.27571	0.001054	0.032979	TSPOAP1-AS1
ENSG00000280063	34.0529	0.597531	0.182479	3.27453	0.001058	0.032979	AC012676.5
ENSG00000153786	5348.11	0.237846	0.072698	3.2717	0.001069	0.03316	ZDHHC7
ENSG00000180543	119.049	-0.495629	0.151539	-3.27063	0.001073	0.033229	TSPYL5
ENSG00000127511	1288.9	0.316598	0.096833	3.26951	0.001077	0.033303	SIN3B
ENSG00000107372	5020.5	0.243455	0.074499	3.26792	0.001083	0.033378	ZFAND5
ENSG00000206249	8.58687	0.868808	0.265821	3.26839	0.001082	0.033378	AL359555.1
ENSG00000090861	1491.44	-0.177809	0.054428	-3.26688	0.001087	0.033444	AARS
ENSG00000085063	624.531	-0.335252	0.10265	-3.26599	0.001091	0.033493	CD59
ENSG00000198053	5935.51	0.360809	0.110498	3.26529	0.001094	0.033519	SIRPA
ENSG00000239559	1015.15	-0.358372	0.109772	-3.26468	0.001096	0.033534	RPL37P2
ENSG00000127249	19.9672	0.851037	0.260771	3.26353	0.0011	0.033613	ATP13A4
ENSG00000101236	748.389	0.318952	0.097833	3.26015	0.001114	0.033852	RNF24
ENSG00000124782	1133.17	0.263317	0.08077	3.2601	0.001114	0.033852	RREB1
ENSG00000182885	187.115	0.963081	0.295367	3.26063	0.001112	0.033852	ADGRG3
ENSG00000126453	230.029	-0.222409	0.068239	-3.25929	0.001117	0.033892	BCL2L12
ENSG00000104221	147.179	-0.332836	0.102208	-3.25647	0.001128	0.034085	BRF2
ENSG00000244021	7.2832	-0.787014	0.241633	-3.25706	0.001126	0.034085	AC093591.1
ENSG00000287252	27.8956	0.89374	0.274468	3.25626	0.001129	0.034085		Novel transcript, uncategorized gene
ENSG00000188641	6462.76	0.312466	0.096005	3.25468	0.001135	0.034219	DPYD
ENSG00000102309	380.517	-0.222691	0.068458	-3.25296	0.001142	0.034239	PIN4
ENSG00000152767	26.8934	0.606945	0.186602	3.25262	0.001143	0.034239	FARP1
ENSG00000164828	1349.91	0.192846	0.059272	3.25355	0.00114	0.034239	SUN1
ENSG00000172543	5483.8	-0.475912	0.146296	-3.25307	0.001142	0.034239	CTSW
ENSG00000231475	19.1853	-1.19518	0.367617	-3.25117	0.001149	0.034358	IGHV4-31
ENSG00000115484	2622.01	-0.159969	0.049227	-3.24961	0.001156	0.03449	CCT4
ENSG00000075223	349.258	0.407448	0.125645	3.24286	0.001183	0.03451	SEMA3C
ENSG00000104093	2453.9	0.438236	0.134918	3.24816	0.001162	0.03451	DMXL2
ENSG00000106617	1198.56	0.135002	0.041601	3.24514	0.001174	0.03451	PRKAG2
ENSG00000108582	3120.55	0.328949	0.101406	3.24389	0.001179	0.03451	CPD
ENSG00000111732	7.61108	1.22778	0.37841	3.24458	0.001176	0.03451	AICDA
ENSG00000120709	1315.89	0.266572	0.082208	3.24265	0.001184	0.03451	FAM53C
ENSG00000130270	56.8786	0.369155	0.113798	3.24395	0.001179	0.03451	ATP8B3
ENSG00000135720	861.105	0.299952	0.092506	3.24251	0.001185	0.03451	DYNC1LI2
ENSG00000137124	209.663	-0.323658	0.099657	-3.24771	0.001163	0.03451	ALDH1B1
ENSG00000167978	12583.6	0.323173	0.09964	3.24341	0.001181	0.03451	SRRM2
ENSG00000177981	1093.61	-0.155632	0.047916	-3.24802	0.001162	0.03451	ASB8
ENSG00000227709	6.95613	-0.806515	0.248443	-3.24628	0.001169	0.03451	AC091607.1
ENSG00000230202	335.405	-0.800833	0.246786	-3.24505	0.001174	0.03451	AL450405.1
ENSG00000252061	14.4623	0.890994	0.274696	3.24356	0.00118	0.03451	RNU6-415P
ENSG00000272323	8.17815	-0.762409	0.234822	-3.24676	0.001167	0.03451	AC026801.2
ENSG00000124788	1041.04	0.20731	0.06395	3.24177	0.001188	0.034545	ATXN1
ENSG00000111647	1557.55	0.308993	0.095471	3.23651	0.00121	0.034797	UHRF1BP1L
ENSG00000138363	1245.9	-0.217298	0.067105	-3.23816	0.001203	0.034797	ATIC
ENSG00000178127	18.111	0.721241	0.222842	3.23656	0.00121	0.034797	NDUFV2
ENSG00000196230	4541.49	-0.166905	0.051558	-3.23721	0.001207	0.034797	TUBB
ENSG00000196611	6.22348	2.05829	0.635813	3.23726	0.001207	0.034797	MMP1
ENSG00000242798	4.19882	1.11017	0.342991	3.23673	0.001209	0.034797	AC073842.2
ENSG00000256683	374.651	-0.179185	0.055328	-3.2386	0.001201	0.034797	ZNF350
ENSG00000122224	1663.18	-0.295258	0.091268	-3.23508	0.001216	0.034854	LY9
ENSG00000187098	184.052	0.353768	0.109367	3.23469	0.001218	0.034854	MITF
ENSG00000215912	17.022	0.75614	0.233745	3.23489	0.001217	0.034854	TTC34
ENSG00000122406	41511.8	-0.244442	0.075599	-3.23342	0.001223	0.034872	RPL5
ENSG00000124313	583.637	0.293154	0.09067	3.23319	0.001224	0.034872	IQSEC2
ENSG00000249454	9.84564	-0.859236	0.265705	-3.23379	0.001222	0.034872	GZMAP1
ENSG00000116977	1996.71	0.203905	0.063098	3.23155	0.001231	0.034986	LGALS8
ENSG00000140090	1459.27	0.383148	0.118572	3.23136	0.001232	0.034986	SLC24A4
ENSG00000198363	546.393	0.336745	0.104248	3.23023	0.001237	0.03507	ASPH
ENSG00000123342	32.4064	0.584299	0.180918	3.22963	0.001239	0.035075	MMP19
ENSG00000213694	874.445	0.42269	0.130892	3.2293	0.001241	0.035075	S1PR3
ENSG00000133935	502.868	-0.209747	0.064995	-3.22714	0.00125	0.035285	ERG28
ENSG00000058335	10.8387	-0.846086	0.262472	-3.22353	0.001266	0.035372	RASGRF1
ENSG00000074696	576.226	-0.26504	0.082215	-3.22375	0.001265	0.035372	HACD3
ENSG00000133800	6.76171	1.24085	0.38511	3.22207	0.001273	0.035372	LYVE1
ENSG00000134830	501.471	0.295385	0.091672	3.22218	0.001272	0.035372	C5AR2
ENSG00000136717	2459.76	-0.313717	0.097375	-3.22173	0.001274	0.035372	BIN1
ENSG00000173542	654.877	0.335273	0.10399	3.22409	0.001264	0.035372	MOB1B
ENSG00000174500	357.277	-0.415582	0.128857	-3.22513	0.001259	0.035372	GCSAM
ENSG00000177125	672.916	0.300616	0.093236	3.22425	0.001263	0.035372	ZBTB34
ENSG00000197062	299.755	-0.286428	0.088883	-3.22251	0.001271	0.035372	ZSCAN26
ENSG00000232354	24.1164	0.748533	0.23235	3.22158	0.001275	0.035372	VIPR1-AS1
ENSG00000272106	88.717	0.353933	0.109813	3.22304	0.001268	0.035372	AL691432.2
ENSG00000083817	128.755	-0.378988	0.117699	-3.21998	0.001282	0.035476	ZNF416
ENSG00000132801	106.185	-0.45471	0.141227	-3.21972	0.001283	0.035476	ZSWIM3
ENSG00000138756	600.895	0.317012	0.098468	3.21943	0.001284	0.035476	BMP2K
ENSG00000114779	1485.08	-0.232536	0.072248	-3.21858	0.001288	0.035527	ABHD14B
ENSG00000135473	649.259	0.311706	0.096925	3.21595	0.0013	0.035779	PAN2
ENSG00000284734	36.7409	-0.430194	0.13378	-3.21569	0.001301	0.035779	AC099063.4
ENSG00000105617	358.247	-0.285945	0.088983	-3.21348	0.001311	0.03594	LENG1
ENSG00000124160	1303.52	-0.239561	0.074558	-3.21309	0.001313	0.03594	NCOA5
ENSG00000186815	2020.06	0.294135	0.091539	3.21324	0.001312	0.03594	TPCN1
ENSG00000128016	8386.65	0.501545	0.156144	3.21206	0.001318	0.035961	ZFP36
ENSG00000132383	3469.64	-0.155923	0.04854	-3.21228	0.001317	0.035961	RPA1
ENSG00000181523	1260.71	0.240527	0.074902	3.21121	0.001322	0.036014	SGSH
ENSG00000260793	42.813	0.520949	0.162366	3.20848	0.001334	0.036303	AC003102.1
ENSG00000173442	5679.86	0.261974	0.081669	3.20774	0.001338	0.036341	EHBP1L1
ENSG00000159111	1165.78	-0.257153	0.080197	-3.20649	0.001344	0.03639	MRPL10
ENSG00000170989	3015.69	-0.409515	0.127711	-3.20657	0.001343	0.03639	S1PR1
ENSG00000162739	2187.26	-0.28935	0.090288	-3.20475	0.001352	0.036503	SLAMF6
ENSG00000259826	21.2455	0.517143	0.161358	3.20495	0.001351	0.036503	AC072061.1
ENSG00000111962	158.681	-0.377495	0.117814	-3.20417	0.001355	0.036521	UST
ENSG00000105193	29300.5	-0.2512	0.078432	-3.20279	0.001361	0.036643	RPS16
ENSG00000131845	228.43	-0.348	0.108762	-3.19965	0.001376	0.03699	ZNF304
ENSG00000230568	66.1655	-0.438016	0.136969	-3.19791	0.001384	0.037158	SF3A3P1
ENSG00000116337	2035.14	0.263509	0.082434	3.19661	0.001391	0.037194	AMPD2
ENSG00000128872	573.197	0.328931	0.102907	3.19641	0.001392	0.037194	TMOD2
ENSG00000145391	1185.07	0.258957	0.081049	3.19509	0.001398	0.037194	SETD7
ENSG00000163171	5120.02	0.298719	0.093482	3.19545	0.001396	0.037194	CDC42EP3
ENSG00000174437	2906.34	0.225594	0.070588	3.19593	0.001394	0.037194	ATP2A2
ENSG00000211779	53.3535	-0.587511	0.183859	-3.19545	0.001396	0.037194	TRAV5
ENSG00000092529	71.6252	0.591058	0.185187	3.19168	0.001414	0.037307	CAPN3
ENSG00000108846	743.953	0.511703	0.160263	3.19289	0.001409	0.037307	ABCC3
ENSG00000132205	6576.92	0.280937	0.088009	3.19214	0.001412	0.037307	EMILIN2
ENSG00000132535	681.143	0.311359	0.097543	3.192	0.001413	0.037307	DLG4
ENSG00000166928	316.576	0.460671	0.144275	3.19299	0.001408	0.037307	MS4A14
ENSG00000171056	5.37082	-0.997508	0.3124	-3.19305	0.001408	0.037307	SOX7
ENSG00000248516	8.2754	1.30589	0.409216	3.19119	0.001417	0.037316	AC105415.1
ENSG00000119535	10759.7	0.394104	0.123534	3.19025	0.001421	0.037383	CSF3R
ENSG00000145545	474.911	0.210155	0.065897	3.18917	0.001427	0.03747	SRD5A1
ENSG00000186431	1105.23	0.589623	0.184924	3.18846	0.00143	0.037507	FCAR
ENSG00000163625	1158.63	0.417305	0.130974	3.18617	0.001442	0.03775	WDFY3
ENSG00000173846	487.168	0.362382	0.11381	3.18411	0.001452	0.037966	PLK3
ENSG00000258441	199.381	0.446334	0.140222	3.18307	0.001457	0.038048	LINC00641
ENSG00000100077	2591.6	0.242382	0.076225	3.1798	0.001474	0.038164	GRK3
ENSG00000132510	1695.6	0.326034	0.102612	3.17734	0.001486	0.038164	KDM6B
ENSG00000136824	465.557	-0.246271	0.077481	-3.17848	0.001481	0.038164	SMC2
ENSG00000144580	1214.49	-0.104095	0.032763	-3.17722	0.001487	0.038164	CNOT9
ENSG00000160678	5.57599	1.27831	0.4021	3.17908	0.001477	0.038164	S100A1
ENSG00000171862	4636.87	0.236699	0.074405	3.18121	0.001467	0.038164	PTEN
ENSG00000179163	1273.6	0.260061	0.081759	3.18084	0.001469	0.038164	FUCA1
ENSG00000179299	9.36179	1.15961	0.364944	3.1775	0.001485	0.038164	NSUN7
ENSG00000196466	115.661	-0.283686	0.08928	-3.17747	0.001486	0.038164	ZNF799
ENSG00000214021	173.555	0.501178	0.157615	3.17975	0.001474	0.038164	TTLL3
ENSG00000230724	4.79145	1.30194	0.409605	3.17852	0.00148	0.038164	LINC01001
ENSG00000240219	22.3917	0.767491	0.24145	3.17867	0.00148	0.038164	AL512306.2
ENSG00000153283	3044.79	-0.307934	0.096937	-3.17665	0.00149	0.038185	CD96
ENSG00000173338	12.109	0.744569	0.234448	3.17584	0.001494	0.03823	KCNK7
ENSG00000188825	91.3674	-0.226795	0.07142	-3.17549	0.001496	0.03823	LINC00910
ENSG00000101400	120.787	-0.315475	0.099385	-3.17426	0.001502	0.038284	SNTA1
ENSG00000143162	3224	0.333319	0.104997	3.17454	0.001501	0.038284	CREG1
ENSG00000234287	37.935	-0.477958	0.150592	-3.17385	0.001504	0.038285	AC099560.2
ENSG00000138829	709.584	0.628937	0.198217	3.17297	0.001509	0.038294	FBN2
ENSG00000287691	7.91106	0.892911	0.281383	3.17329	0.001507	0.038294		Novel Transcript, affiliated with lncRNA class
ENSG00000002822	219.039	-0.460757	0.145328	-3.17047	0.001522	0.038316	MAD1L1
ENSG00000075240	1117.03	0.295534	0.093261	3.1689	0.00153	0.038316	GRAMD4
ENSG00000113749	2256.87	0.273897	0.086381	3.17081	0.00152	0.038316	HRH2
ENSG00000115524	9910.2	0.192114	0.060601	3.17014	0.001524	0.038316	SF3B1
ENSG00000118855	4106.97	0.264314	0.083407	3.16895	0.00153	0.038316	MFSD1
ENSG00000135677	10953.8	0.264151	0.083419	3.16657	0.001542	0.038316	GNS
ENSG00000152894	85.109	-0.719635	0.226843	-3.1724	0.001512	0.038316	PTPRK
ENSG00000153560	2365.54	0.158553	0.050059	3.16735	0.001538	0.038316	UBP1
ENSG00000157227	213.046	0.417098	0.131579	3.16995	0.001525	0.038316	MMP14
ENSG00000177954	57908	-0.281475	0.088838	-3.1684	0.001533	0.038316	RPS27
ENSG00000211818	28.9497	-0.557881	0.176062	-3.16867	0.001531	0.038316	TRAV39
ENSG00000217094	73.3208	-0.328225	0.103673	-3.16598	0.001546	0.038316	PPIAP31
ENSG00000218418	39.9687	0.475075	0.149993	3.16732	0.001539	0.038316	AL591135.1
ENSG00000258311	18.2487	0.618767	0.195424	3.16629	0.001544	0.038316	AC009779.3
ENSG00000262766	16.5394	0.777548	0.245499	3.16721	0.001539	0.038316	AC135050.5
ENSG00000267422	110.766	-0.30255	0.095514	-3.16759	0.001537	0.038316	AC016582.2
ENSG00000275793	12.952	-0.696545	0.219973	-3.1665	0.001543	0.038316	RIMBP3
ENSG00000065457	501.449	-0.215688	0.068231	-3.16113	0.001572	0.038333	ADAT1
ENSG00000114631	59.539	-0.456883	0.144338	-3.16537	0.001549	0.038333	PODXL2
ENSG00000129467	41.1203	0.563427	0.178042	3.16457	0.001553	0.038333	ADCY4
ENSG00000131873	1834.94	0.236754	0.074843	3.16335	0.00156	0.038333	CHSY1
ENSG00000162433	54.0589	0.585338	0.18519	3.16074	0.001574	0.038333	AK4
ENSG00000176024	147.779	-0.339632	0.107437	-3.16123	0.001571	0.038333	ZNF613
ENSG00000180871	1148.22	0.943129	0.29839	3.16072	0.001574	0.038333	CXCR2
ENSG00000204103	3294.17	0.651715	0.206089	3.1623	0.001565	0.038333	MAFB
ENSG00000211650	32.6939	-1.1174	0.353517	-3.16081	0.001573	0.038333	IGLV5-45
ENSG00000213553	2751.99	-0.260619	0.082356	-3.16453	0.001553	0.038333	RPLP0P6
ENSG00000223350	29.206	-0.966627	0.305555	-3.16351	0.001559	0.038333	IGLV9-49
ENSG00000244716	1694.67	-0.304804	0.096329	-3.16419	0.001555	0.038333	BX679664.3
ENSG00000281195	12.6895	0.723847	0.228945	3.16167	0.001569	0.038333	AC007878.1
ENSG00000144199	69.0802	-0.438299	0.138693	-3.1602	0.001577	0.03835	FAHD2B
ENSG00000247315	877.939	-0.17086	0.054086	-3.15906	0.001583	0.038419	ZCCHC3
ENSG00000248487	120.932	-0.303858	0.096191	-3.1589	0.001584	0.038419	ABHD14A
ENSG00000090470	724.951	-0.164958	0.052235	-3.15802	0.001588	0.038484	PDCD7
ENSG00000196510	692.56	-0.172893	0.05476	-3.15731	0.001592	0.038526	ANAPC7
ENSG00000198625	934.346	0.340048	0.107734	3.15637	0.001597	0.038599	MDM4
ENSG00000197857	397.169	-0.249824	0.079182	-3.15505	0.001605	0.03867	ZNF44
ENSG00000205100	59.2604	-0.308138	0.097662	-3.15515	0.001604	0.03867	HSP90AA4P
ENSG00000048828	5476.19	0.184501	0.058493	3.15426	0.001609	0.038724	FAM120A
ENSG00000254419	8.42728	0.781822	0.247915	3.15359	0.001613	0.038761	AL139349.1
ENSG00000117748	2485.71	-0.212739	0.067522	-3.15067	0.001629	0.038979	RPA2
ENSG00000125245	232.552	-0.587332	0.186376	-3.15132	0.001625	0.038979	GPR18
ENSG00000241556	7.74601	-0.696643	0.221155	-3.15003	0.001633	0.038979	AC018475.1
ENSG00000259248	16.0898	0.659157	0.209188	3.15103	0.001627	0.038979	USP3-AS1
ENSG00000279155	9.26565	0.785039	0.249202	3.15021	0.001632	0.038979	AC233300.1
ENSG00000103429	1554.41	-0.142721	0.045335	-3.14815	0.001643	0.038994	BFAR
ENSG00000119718	457.905	-0.193368	0.061421	-3.14822	0.001643	0.038994	EIF2B2
ENSG00000174946	362.856	-0.430851	0.136864	-3.14801	0.001644	0.038994	GPR171
ENSG00000251442	100.282	0.461031	0.146382	3.1495	0.001635	0.038994	LINC01094
ENSG00000252759	4.9211	1.16526	0.370159	3.148	0.001644	0.038994	RF00019
ENSG00000176853	1231.91	0.260336	0.082738	3.14653	0.001652	0.03914	FAM91A1
ENSG00000254428	12.2387	0.7668	0.243776	3.1455	0.001658	0.039226	AP003392.1
ENSG00000153214	1161.58	0.220675	0.070239	3.14176	0.001679	0.039679	TMEM87B
ENSG00000119401	280.943	-0.34375	0.1095	-3.13928	0.001694	0.039961	TRIM32
ENSG00000140153	491.766	-0.197502	0.062928	-3.13854	0.001698	0.039961	WDR20
ENSG00000163938	1086.45	-0.185045	0.058955	-3.13876	0.001697	0.039961	GNL3
ENSG00000118689	928.189	0.270269	0.086149	3.13721	0.001706	0.040091	FOXO3
ENSG00000069509	239.787	-0.262802	0.083795	-3.13625	0.001711	0.04017	FUNDC1
ENSG00000060642	291.889	-0.226312	0.072179	-3.13543	0.001716	0.040232	PIGV
ENSG00000140006	274.112	-0.318963	0.101748	-3.13483	0.00172	0.040262	WDR89
ENSG00000139537	253.634	-0.37214	0.118801	-3.13247	0.001733	0.040534	CCDC65
ENSG00000070761	352.094	-0.190919	0.060985	-3.13057	0.001745	0.040744	CFAP20
ENSG00000064763	537.948	0.29928	0.095639	3.12927	0.001752	0.040821	FAR2
ENSG00000166736	10.0307	-0.971168	0.310344	-3.12932	0.001752	0.040821	HTR3A
ENSG00000010322	2187.36	0.225119	0.071953	3.12871	0.001756	0.040846	NISCH
ENSG00000083814	369.291	-0.328568	0.105073	-3.12705	0.001766	0.040969	ZNF671
ENSG00000083828	740.136	-0.228846	0.073181	-3.12713	0.001765	0.040969	ZNF586
ENSG00000110944	87.962	-0.430682	0.137809	-3.1252	0.001777	0.040969	IL23A
ENSG00000155961	248.556	-0.26764	0.08561	-3.12627	0.00177	0.040969	RAB39B
ENSG00000234771	144.199	0.483761	0.154771	3.12566	0.001774	0.040969	SLC25A25-AS1
ENSG00000250959	27.3523	0.545506	0.174511	3.12591	0.001773	0.040969	GLUD1P3
ENSG00000257743	5.12869	1.56471	0.500669	3.12524	0.001777	0.040969	MGAM2
ENSG00000172554	4.87725	-1.23444	0.395106	-3.12434	0.001782	0.040985	SNTG2
ENSG00000254718	6.09071	1.02629	0.328448	3.12466	0.00178	0.040985	AL157756.1
ENSG00000169403	5961.98	0.376736	0.120622	3.12329	0.001788	0.04108	PTAFR
ENSG00000196371	396.857	0.289249	0.092626	3.12275	0.001792	0.041103	FUT4
ENSG00000178814	83.6193	0.405874	0.130043	3.12108	0.001802	0.041284	OPLAH
ENSG00000198752	600.019	0.344647	0.11045	3.1204	0.001806	0.041327	CDC42BPB
ENSG00000184106	34.8037	0.891899	0.285866	3.11999	0.001809	0.041333	TREML3P
ENSG00000151729	128.285	-0.343208	0.110075	-3.11794	0.001821	0.041473	SLC25A4
ENSG00000151948	1928.59	0.359737	0.115379	3.11788	0.001822	0.041473	GLT1D1
ENSG00000240087	63.8415	-0.473409	0.151815	-3.11832	0.001819	0.041473	RPSAP12
ENSG00000147138	586.919	-0.346252	0.111143	-3.11538	0.001837	0.0415	GPR174
ENSG00000164002	95.8477	-0.343273	0.110187	-3.11536	0.001837	0.0415	EXO5
ENSG00000168754	9.47308	-0.745671	0.239314	-3.11586	0.001834	0.0415	FAM178B
ENSG00000181982	591.805	0.336992	0.10818	3.11511	0.001839	0.0415	CCDC149
ENSG00000224660	196.968	0.47728	0.153202	3.11537	0.001837	0.0415	SH3BP5-AS1
ENSG00000225986	13.625	-0.81202	0.260649	-3.11538	0.001837	0.0415	UBXN10-AS1
ENSG00000278922	13.759	0.647863	0.207968	3.1152	0.001838	0.0415	AC002310.6
ENSG00000116017	986.675	0.26835	0.086168	3.11427	0.001844	0.041568	ARID3A
ENSG00000145945	147.441	-0.453184	0.145539	-3.11383	0.001847	0.041577	FAM50B
ENSG00000196743	3442.82	0.45395	0.145877	3.11186	0.001859	0.041803	GM2A
ENSG00000162885	264.631	0.350457	0.112688	3.10997	0.001871	0.04202	B3GALNT2
ENSG00000143452	9.32222	0.810143	0.260633	3.10836	0.001881	0.042094	HORMAD1
ENSG00000176095	1270.32	-0.179659	0.057792	-3.10874	0.001879	0.042094	IP6K1
ENSG00000198756	110.549	-0.69743	0.224348	-3.1087	0.001879	0.042094	COLGALT2
ENSG00000157107	320.787	0.350089	0.112658	3.10753	0.001887	0.04216	FCHO2
ENSG00000161714	82.2401	0.418036	0.134549	3.10695	0.00189	0.042191	PLCD3
ENSG00000120594	3889.26	0.333341	0.107336	3.10558	0.001899	0.042335	PLXDC2
ENSG00000167747	359.39	-0.197191	0.063507	-3.10502	0.001903	0.042363	C19orf48
ENSG00000170667	72.1347	0.597262	0.192415	3.10403	0.001909	0.042409	RASA4B
ENSG00000258373	8.69236	0.93749	0.302029	3.10397	0.001909	0.042409	SLC25A3P2
ENSG00000197753	9.40267	0.763717	0.246077	3.10357	0.001912	0.042415	LHFPL5
ENSG00000143811	1082.04	-0.158199	0.050984	-3.10294	0.001916	0.042453	PYCR2
ENSG00000106701	97.2841	0.302491	0.097566	3.10036	0.001933	0.042513	FSD1L
ENSG00000136026	2983.77	0.34081	0.109916	3.10063	0.001931	0.042513	CKAP4
ENSG00000170382	32.9475	0.665745	0.214711	3.10066	0.001931	0.042513	LRRN2
ENSG00000175592	23.0726	0.826185	0.266335	3.10205	0.001922	0.042513	FOSL1
ENSG00000198563	1799.16	0.43436	0.140091	3.10055	0.001932	0.042513	DDX39B
ENSG00000271614	157.682	0.641116	0.206749	3.10093	0.001929	0.042513	ATP2B1-AS1
ENSG00000079263	1104.4	-0.270806	0.087396	-3.09862	0.001944	0.042609	SP140
ENSG00000108559	1066.41	-0.20637	0.066587	-3.09927	0.00194	0.042609	NUP88
ENSG00000241741	445.066	-0.290278	0.093672	-3.09888	0.001943	0.042609	RPL7AP30
ENSG00000211666	509.665	-0.755308	0.243994	-3.0956	0.001964	0.042993	IGLV2-14
ENSG00000164051	156.853	-0.319474	0.103225	-3.09494	0.001969	0.043038	CCDC51
ENSG00000122026	25488	-0.261093	0.084382	-3.0942	0.001973	0.043055	RPL21
ENSG00000166734	1828.7	0.206878	0.066862	3.09411	0.001974	0.043055	CASC4
ENSG00000211697	29.8047	-0.926213	0.299588	-3.09163	0.001991	0.043364	TRGV5
ENSG00000169439	31.0793	0.675626	0.218588	3.09086	0.001996	0.043423	SDC2
ENSG00000086506	16.804	1.38455	0.448163	3.0894	0.002006	0.043437	HBQ1
ENSG00000110422	5670.81	0.294642	0.095374	3.08935	0.002006	0.043437	HIPK3
ENSG00000121064	5884.46	0.281189	0.09105	3.08829	0.002013	0.043437	SCPEP1
ENSG00000138463	344.257	0.334874	0.108422	3.08863	0.002011	0.043437	DIRC2
ENSG00000224094	24.2493	-0.485597	0.157148	-3.09007	0.002001	0.043437	RPS24P8
ENSG00000256338	42.0537	-0.382808	0.123949	-3.08843	0.002012	0.043437	RPL41P2
ENSG00000266028	1061.97	0.222379	0.071982	3.08934	0.002006	0.043437	SRGAP2
ENSG00000042088	736.519	-0.163797	0.05307	-3.08645	0.002026	0.043655	TDP1
ENSG00000286813	8.81235	0.901992	0.292616	3.08251	0.002053	0.044184		Novel Transcript, affiliated with lncRNA class
ENSG00000167618	144.672	-0.941131	0.305587	-3.07975	0.002072	0.044543	LAIR2
ENSG00000230207	886.873	-0.25747	0.083624	-3.0789	0.002078	0.044616	RPL4P5
ENSG00000054983	1635.65	0.230093	0.074769	3.0774	0.002088	0.044637	GALC
ENSG00000103184	83.1159	0.798163	0.259366	3.07736	0.002088	0.044637	SEC14L5
ENSG00000109586	780.879	0.224436	0.072927	3.07756	0.002087	0.044637	GALNT7
ENSG00000125430	314.481	-0.324561	0.105454	-3.07774	0.002086	0.044637	HS3ST3B1
ENSG00000162129	502.393	0.217197	0.070609	3.07605	0.002098	0.044761	CLPB
ENSG00000174695	3443.27	0.336078	0.109264	3.07583	0.002099	0.044761	TMEM167A
ENSG00000100906	4912.63	0.435832	0.141796	3.07366	0.002115	0.044985	NFKBIA
ENSG00000123684	3358.83	0.227969	0.074169	3.07364	0.002115	0.044985	LPGAT1
ENSG00000103264	641.777	-0.236478	0.076971	-3.0723	0.002124	0.045039	FBXO31
ENSG00000108654	28996.7	0.289084	0.094127	3.07122	0.002132	0.045039	DDX5
ENSG00000170871	1634.17	0.253819	0.082627	3.07185	0.002127	0.045039	KIAA0232
ENSG00000186866	409.58	0.225665	0.073454	3.07221	0.002125	0.045039	POFUT2
ENSG00000229980	15.0866	-0.557257	0.181467	-3.07084	0.002135	0.045039	TOB1-AS1
ENSG00000247796	36.7555	-0.473801	0.154288	-3.07088	0.002134	0.045039	AC008966.1
ENSG00000273270	115.523	0.406808	0.132458	3.07123	0.002132	0.045039	AC090114.2
ENSG00000282508	15.4113	1.17141	0.381559	3.07006	0.00214	0.045104	LINC01002
ENSG00000119673	165.036	-0.305883	0.099669	-3.06899	0.002148	0.045197	ACOT2
ENSG00000164484	43.7738	-0.546925	0.178224	-3.06876	0.00215	0.045197	TMEM200A
ENSG00000107551	2303.56	0.247347	0.080622	3.06798	0.002155	0.04521	RASSF4
ENSG00000248996	143.843	0.348155	0.113471	3.06822	0.002153	0.04521	AC145098.1
ENSG00000211599	15.5058	-0.724411	0.236258	-3.06618	0.002168	0.04543	IGKV5-2
ENSG00000165458	3280.16	0.22867	0.074591	3.06564	0.002172	0.04546	INPPL1
ENSG00000101343	855.464	-0.20859	0.068095	-3.06324	0.00219	0.045721	CRNKL1
ENSG00000149792	1530.3	-0.19833	0.064744	-3.06331	0.002189	0.045721	MRPL49
ENSG00000139433	2123.33	0.168812	0.055137	3.06171	0.002201	0.045903	GLTP
ENSG00000171453	205.897	-0.302246	0.098731	-3.06133	0.002204	0.045909	POLR1C
ENSG00000111911	659.261	0.25987	0.084936	3.0596	0.002216	0.046097	HINT3
ENSG00000215126	29.5993	0.69026	0.225619	3.05941	0.002218	0.046097	CBWD6
ENSG00000093072	14889.2	0.222777	0.072844	3.0583	0.002226	0.046189	ADA2
ENSG00000184232	819.357	0.286176	0.093579	3.05813	0.002227	0.046189	OAF
ENSG00000171858	13885.2	-0.28557	0.093407	-3.05725	0.002234	0.046247	RPS21
ENSG00000264456	25.9874	0.460742	0.150713	3.05707	0.002235	0.046247	AC138207.4
ENSG00000277443	2718.62	0.452315	0.147985	3.0565	0.002239	0.046282	MARCKS
ENSG00000197601	2319.02	0.292954	0.095956	3.05301	0.002266	0.04677	FAR1
ENSG00000175581	627.471	-0.215857	0.070711	-3.05265	0.002268	0.046774	MRPL48
ENSG00000144476	83.4962	-0.459051	0.150404	-3.05212	0.002272	0.046786	ACKR3
ENSG00000177600	25694.6	-0.27585	0.090387	-3.05189	0.002274	0.046786	RPLP2
ENSG00000073111	289.172	-0.369214	0.121001	-3.05132	0.002278	0.046821	MCM2
ENSG00000113108	212.413	0.426167	0.13969	3.0508	0.002282	0.046849	APBB3
ENSG00000139626	1618.46	-0.250708	0.082216	-3.04938	0.002293	0.047019	ITGB7
ENSG00000124217	173.427	-0.364478	0.11955	-3.04876	0.002298	0.047063	MOCS3
ENSG00000048991	999.158	0.166428	0.054604	3.0479	0.002305	0.047145	R3HDM1
ENSG00000006459	1713.6	0.251036	0.082387	3.04705	0.002311	0.047224	KDM7A
ENSG00000104490	541.814	-0.398669	0.13087	-3.04629	0.002317	0.04729	NCALD
ENSG00000267244	44.3749	0.533326	0.175096	3.04591	0.00232	0.047297	AC012615.6
ENSG00000182831	1832.07	0.183639	0.060303	3.04526	0.002325	0.047346	C16orf72
ENSG00000180096	1669.17	-0.281112	0.092365	-3.04348	0.002339	0.047534	SEPT1
ENSG00000246922	67.9289	0.448792	0.147464	3.04339	0.002339	0.047534	UBAP1L
ENSG00000117305	699.03	-0.197936	0.065049	-3.04286	0.002343	0.047536	HMGCL
ENSG00000204228	187.452	-0.336362	0.110547	-3.04271	0.002345	0.047536	HSD17B8
ENSG00000167608	47.8292	0.6464	0.21256	3.04102	0.002358	0.047697	TMC4
ENSG00000280927	39.0941	0.541223	0.177961	3.04125	0.002356	0.047697	CTBP1-AS
ENSG00000108622	1177.79	-0.214493	0.070566	-3.03961	0.002369	0.047708	ICAM2
ENSG00000111261	102.118	0.610874	0.200961	3.03976	0.002368	0.047708	MANSC1
ENSG00000125505	2751.8	0.310411	0.102119	3.0397	0.002368	0.047708	MBOAT7
ENSG00000213064	1433.65	0.199841	0.065742	3.03976	0.002368	0.047708	SFT2D2
ENSG00000142875	3094.8	-0.310525	0.102181	-3.03898	0.002374	0.047755	PRKACB
ENSG00000150403	1098.63	0.201888	0.066459	3.0378	0.002383	0.04789	TMCO3
ENSG00000286162	39.934	-0.432076	0.142261	-3.0372	0.002388	0.047931		Novel Transcript, affiliated with lncRNA class
ENSG00000105732	333.519	-0.388827	0.128116	-3.03495	0.002406	0.048237	ZNF574
ENSG00000174444	70263.8	-0.200645	0.066142	-3.03356	0.002417	0.048407	RPL4
ENSG00000087470	1285.55	0.188431	0.06215	3.03187	0.00243	0.04849	DNM1L
ENSG00000096654	215.546	-0.294928	0.097271	-3.03203	0.002429	0.04849	ZNF184
ENSG00000135916	1303.39	-0.399729	0.131849	-3.03171	0.002432	0.04849	ITM2C
ENSG00000205531	2766.26	-0.140564	0.04635	-3.03266	0.002424	0.04849	NAP1L4
ENSG00000112053	26.7186	0.604858	0.199576	3.03071	0.00244	0.048491	SLC26A8
ENSG00000126264	816.069	-0.242023	0.079843	-3.03123	0.002436	0.048491	HCST
ENSG00000174227	696.033	0.163635	0.053991	3.03077	0.002439	0.048491	PIGG
ENSG00000007264	1474.25	-0.397871	0.131328	-3.0296	0.002449	0.04858	MATK
ENSG00000178464	319.32	-0.333442	0.110065	-3.0295	0.00245	0.04858	RPL10P16
ENSG00000163219	4266.37	-0.255894	0.084508	-3.02806	0.002461	0.048728	ARHGAP25
ENSG00000251194	6.37459	0.926376	0.305945	3.02792	0.002462	0.048728	AL133330.1
ENSG00000008517	5518.13	-0.448487	0.148134	-3.02758	0.002465	0.04873	IL32
ENSG00000124688	451.012	-0.266924	0.08822	-3.02567	0.002481	0.048985	MAD2L1BP
ENSG00000158874	4.98502	1.06409	0.351932	3.02358	0.002498	0.049271	APOA2
ENSG00000260007	32.1086	0.577856	0.191145	3.02313	0.002502	0.049291	AC107871.1
ENSG00000077458	476.234	0.259243	0.085838	3.02013	0.002527	0.049723	FAM76B
ENSG00000211673	259.015	-0.650372	0.215367	-3.01983	0.002529	0.049723	IGLV3-1
ENSG00000121570	26.1773	-0.642966	0.212945	-3.0194	0.002533	0.04974	DPPA4
ENSG00000088179	1712.76	-0.34173	0.113205	-3.0187	0.002539	0.049801	PTPN4
ENSG00000235225	64.4318	-0.361076	0.119636	-3.01811	0.002544	0.049844	AC016712.1
ENSG00000100796	3470.11	0.165767	0.054937	3.01739	0.00255	0.049909	PPP4R3A

## Sheet: Tab. S8
Supplementary Table S8: Quality control of single-nuclei ATAC-seq PBMCs. Details and statistics of single-nuclei ATAC-seq from PBMCs such as sample size, recovered cell number after sequencing, peaks per cell, percentage of reads in a peak and TSS enrichment are shown for ALS patients and healthy controls. Data are shown as mean ± SD.
	ALS	HC
n	4	4
cells	7577	14761
peaks/cell	11,076 ± 7,209	19,431 ± 8,017
% reads in peaks	26.4 ± 9.16	74.0 ± 7.89
TSS enrichment	5.44 ± 0.73	5.60 ± 0.66

## Sheet: Tab. S9
Supplementary Table S9: Functional enrichment analysis of epiChromALS-associated genes. Enrichment analysis was conducted with GO for biological processes and cellular components. Shown are significant enriched GO terms ranked by their raw p-value.
GO biological process complete	Homo sapiens - REFLIST (20589)	upload_1 (523)	upload_1 (expected)	upload_1 (over/under)	upload_1 (fold Enrichment)	upload_1 (raw P-value)	upload_1 (FDR)
nervous system development (GO:0007399)	2191	100	55.66	+	1.8	1.35e-08	0.000212
multicellular organism development (GO:0007275)	4228	160	107.4	+	1.49	1.01e-07	0.000789
regulation of cell projection organization (GO:0031344)	656	42	16.66	+	2.52	1.41e-07	0.000737
generation of neurons (GO:0048699)	1134	60	28.81	+	2.08	2.24e-07	0.000878
neurogenesis (GO:0022008)	1290	65	32.77	+	1.98	2.9e-07	0.000908
positive regulation of cell projection organization (GO:0031346)	351	28	8.92	+	3.14	3.09e-07	0.000809
system development (GO:0048731)	3838	146	97.49	+	1.5	4.05e-07	0.000908
regulation of plasma membrane bounded cell projection organization (GO:0120035)	640	40	16.26	+	2.46	4.73e-07	0.000927
cell-cell signaling (GO:0007267)	1083	57	27.51	+	2.07	6.04e-07	0.00105
signaling (GO:0023052)	5231	182	132.88	+	1.37	2.81e-06	0.00441
regulation of neuron projection development (GO:0010975)	445	30	11.3	+	2.65	3.11e-06	0.00443
neuron differentiation (GO:0030182)	1065	54	27.05	+	2	3.84e-06	0.00502
regulation of presynaptic membrane potential (GO:0099505)	7	5	0.18	+	28.12	6.28e-06	0.00757
signal transduction (GO:0007165)	4887	170	124.14	+	1.37	7.53e-06	0.00843
cell communication (GO:0007154)	5342	182	135.7	+	1.34	1.09e-05	0.0114
neuron development (GO:0048666)	843	44	21.41	+	2.05	1.25e-05	0.0122
cell surface receptor signaling pathway involved in cell-cell signaling (GO:1905114)	383	26	9.73	+	2.67	1.26e-05	0.0116
regulation of cellular component organization (GO:0051128)	2364	94	60.05	+	1.57	1.67e-05	0.0146
regulation of GTPase activity (GO:0043087)	378	25	9.6	+	2.6	2.77e-05	0.0229
neuron projection morphogenesis (GO:0048812)	479	29	12.17	+	2.38	3.27e-05	0.0257
regulation of cell communication (GO:0010646)	3369	123	85.58	+	1.44	3.62e-05	0.027
positive regulation of cellular component organization (GO:0051130)	1054	50	26.77	+	1.87	3.78e-05	0.0269
plasma membrane bounded cell projection morphogenesis (GO:0120039)	484	29	12.29	+	2.36	3.83e-05	0.0261
regulation of postsynapse organization (GO:0099175)	91	11	2.31	+	4.76	4.53e-05	0.0296
cellular process (GO:0009987)	15044	423	382.15	+	1.11	4.83e-05	0.0303
anatomical structure morphogenesis (GO:0009653)	2237	88	56.82	+	1.55	5.04e-05	0.0304
multicellular organismal process (GO:0032501)	6581	212	167.17	+	1.27	5.36e-05	0.0311
regulation of signaling (GO:0023051)	3381	122	85.88	+	1.42	6.24e-05	0.0349
regulation of synaptic transmission, glutamatergic (GO:0051966)	78	10	1.98	+	5.05	6.39e-05	0.0345
anatomical structure development (GO:0048856)	5144	172	130.67	+	1.32	6.61e-05	0.0346
cell projection morphogenesis (GO:0048858)	489	29	12.42	+	2.33	7.1e-05	0.0359
negative regulation of Wnt signaling pathway (GO:0030178)	173	15	4.39	+	3.41	7.32e-05	0.0358
cell junction organization (GO:0034330)	498	29	12.65	+	2.29	8.1e-05	0.0385
developmental process (GO:0032502)	5677	186	144.21	+	1.29	9.01e-05	0.0416
trans-synaptic signaling (GO:0099537)	431	26	10.95	+	2.37	9.1e-05	0.0408
cell morphogenesis (GO:0000902)	713	37	18.11	+	2.04	9.7e-05	0.0422
action potential (GO:0001508)	100	11	2.54	+	4.33	9.85e-05	0.0418
cell part morphogenesis (GO:0032990)	508	29	12.9	+	2.25	9.9e-05	0.0409
chemical synaptic transmission (GO:0007268)	414	25	10.52	+	2.38	0.000125	0.0501
anterograde trans-synaptic signaling (GO:0098916)	414	25	10.52	+	2.38	0.000125	0.0488
GO cellular component complete	Homo sapiens - REFLIST (20589)	upload_1 (523)	upload_1 (expected)	upload_1 (over/under)	upload_1 (fold Enrichment)	upload_1 (raw P-value)	upload_1 (FDR)
cell junction (GO:0030054)	2136	101	54.26	+	1.86	2.24e-09	4.58e-06
synapse (GO:0045202)	1360	73	34.55	+	2.11	5.33e-09	5.44e-06
synaptic membrane (GO:0097060)	383	32	9.73	+	3.29	1.61e-08	1.1e-05
anchoring junction (GO:0070161)	1336	68	33.94	+	2	1.03e-07	5.26e-05
postsynaptic membrane (GO:0045211)	273	25	6.93	+	3.61	1.24e-07	5.05e-05
presynaptic membrane (GO:0042734)	150	18	3.81	+	4.72	2.06e-07	7.02e-05
cell periphery (GO:0071944)	6460	221	164.1	+	1.35	2.46e-07	7.18e-05
glutamatergic synapse (GO:0098978)	336	27	8.54	+	3.16	4.41e-07	0.000113
plasma membrane (GO:0005886)	5977	206	151.83	+	1.36	6.24e-07	0.000142
presynapse (GO:0098793)	527	35	13.39	+	2.61	6.46e-07	0.000132
intrinsic component of presynaptic membrane (GO:0098889)	83	12	2.11	+	5.69	3.98e-06	0.000739
postsynapse (GO:0098794)	626	37	15.9	+	2.33	4.96e-06	0.000844
integral component of presynaptic membrane (GO:0099056)	76	11	1.93	+	5.7	9.94e-06	0.00156
membrane (GO:0016020)	9956	304	252.9	+	1.2	1.1e-05	0.0016
intrinsic component of plasma membrane (GO:0031226)	1806	76	45.88	+	1.66	2.33e-05	0.00318
axon (GO:0030424)	649	36	16.49	+	2.18	2.51e-05	0.00321
integral component of plasma membrane (GO:0005887)	1724	73	43.79	+	1.67	3.18e-05	0.00382
neuron projection (GO:0043005)	1394	61	35.41	+	1.72	5.13e-05	0.00582
GABA-ergic synapse (GO:0098982)	77	10	1.96	+	5.11	5.79e-05	0.00622
intrinsic component of membrane (GO:0031224)	5958	194	151.34	+	1.28	7.62e-05	0.00778
neuronal cell body (GO:0043025)	505	29	12.83	+	2.26	9.27e-05	0.00902
integral component of membrane (GO:0016021)	5799	188	147.31	+	1.28	0.00015	0.0139
cytoplasm (GO:0005737)	12097	350	307.29	+	1.14	0.000182	0.0161
intrinsic component of synaptic membrane (GO:0099240)	169	14	4.29	+	3.26	0.000196	0.0167
cell-cell junction (GO:0005911)	508	28	12.9	+	2.17	0.000205	0.0168
integral component of synaptic membrane (GO:0099699)	157	13	3.99	+	3.26	0.00033	0.0259
actin cytoskeleton (GO:0015629)	510	27	12.95	+	2.08	0.000574	0.0434
neuron to neuron synapse (GO:0098984)	357	21	9.07	+	2.32	0.000598	0.0436
asymmetric synapse (GO:0032279)	332	20	8.43	+	2.37	0.000673	0.0474
cell body (GO:0044297)	574	29	14.58	+	1.99	0.000731	0.0498

## Sheet: Tab. S10
Supplementary Table S10: Driving genes of epiChromALS associated GO terms. A functional enrichment analysis was conducted for the differentially accessible genes using Gene Ontology for biological processes (GO_BP) and cellular components (GO_CC). The table shows the identified GO terms, the number of genes for the respective term in humans, number of genes that was found in epiChromALS, fold enr…
Gene Ontology process	Number of genes in Homo sapiens for the respective GO term	Number of genes found in epiChromALS	Fold enrichment	Raw p-value	FDR	epiChromALS genes involved in the respective GO term	Percentage of GO genes found in epiChromALS	Percentage of GO associated epiChromALS genes specifically expressed in brain	Percentage of GO associated epiChromALS genes specifically expressed in neuronal cells
GO_BP_Regulation of GTPase activity	378	24	2.54	5.6e-05	0.0418	VAV3, RASGRF2, RGS7, RAPGEF1, SGSM1, CDKL5, ARHGAP24, ARHGAP15, RAP1GDS1, RIC1, EPHA4, ARHGAP42, DAB2IP, ITGA6, SGSM3, SFRP1, RGS10, RGMA, ARHGEF7, TIAM2, PLXNA4, EPHA3, CBLB, TBC1D4	3.59281	25	41.6667
GO_BP_Positive regulation of cell projection organization	351	26	2.97	2.16e-06	0.00423	STAU2, CDC42EP3, RAPGEF1, CDKL5, EPHA4, NDNF, FBXO31, DAB2IP, NTN1, ITGA2, ITGA6, TMEM106B, PIK3R1, SEPTIN7, ZNF804A, NRXN1, CEP120, DMD, ARHGEF7, CNR1, AUTS2, TIAM2, PLXNA4, EPHA3, SERPINI1, CARMIL1	3.89222	34.6154	46.1538
GO_BP_Regulation of plasma membrane bounded cell projection organization	640	37	2.32	5.28e-06	0.00921	CDH2, WNT7A, STAU2, CSMD3, CDC42EP3, RAPGEF1, CDKL5, ARHGAP24, EPHA4, NDNF, FBXO31, DAB2IP, NTN1, ITGA6, TMEM106B, PIK3R1, SEPTIN7, ZNF804A, SFRP1, NRXN1, RGMA, CEP120, DMD, ARHGEF7, GRIN2B, CNR1, TNR, AUTS2, TIAM2, GATA3, YAP1, PLXNA4, SEZ6, EPHA3, SERPINI1, CARMIL1, TNIK	5.53892	43.2432	45.9459
GO_BP_Generation of neurons	1134	57	2.01	1.42e-06	0.00557	EOMES, WNT7A, NCAM2, ZNF521, DCLK2, CDKL5, SNPH, HS6ST1, RPL24, EPHA4, NDNF, TEAD3, DAB2IP, SRRM4, WNT16, GSX1, CCR4, NTN1, SOX5, AKNA, ADCY1, ANK3, TMEM106B, CDH23, CNTN5, VPS13B, DLX3, B3GNT2, SFRP1, UBB, NRXN1, RGMA, DMD, CNR1, TNR, AUTS2, NRXN3, VSX1, GDF7, GATA3, KCNB1, USH2A, MYT1L, RORA, PLXNA4, BHLHE23, EPHA3, EPHB1, VCL, TNIK, EMX1, RUNX3, KCNA1, ETV1, UGT8, ERBB4, CDHR1	8.53293	50.8772	47.3684
GO_BP_Neurogenesis	1290	62	1.93	1.54e-06	0.00403	CDH2, EOMES, WNT7A, NCAM2, ZNF521, DCLK2, CDKL5, SNPH, HS6ST1, RPL24, EPHA4, NDNF, TEAD3, DAB2IP, SRRM4, WNT16, GSX1, CCR4, NTN1, SOX5, AKNA, ADCY1, ANK3, TMEM106B, CDH23, CNTN5, VPS13B, DLX3, B3GNT2, SFRP1, ABCA2, UBB, NRXN1, MYT1L, RGMA, CEP120, DMD, CNR1, TNR, AUTS2, NRXN3, VSX1, GDF7, GATA3, KCNB1, USH2A, RORA, PLXNA4, BHLHE23, EPHA3, NAV2, EPHB1, VCL, TNIK, EMX1, RUNX3, KCNA1, ETV1, NAV3, UG…	9.28144	51.6129	46.7742
GO_BP_Neuron differentiation	1065	51	1.92	1.47e-05	0.0165	EOMES, WNT7A, NCAM2, ZNF521, DCLK2, SNPH, HS6ST1, RPL24, EPHA4, NDNF, DAB2IP, SRRM4, WNT16, GSX1, NTN1, ADCY1, ANK3, TMEM106B, CDH23, CNTN5, VPS13B, DLX3, B3GNT2, SFRP1, UBB, NRXN1, RGMA, DMD, CNR1, TNR, AUTS2, NRXN3, VSX1, GDF7, GATA3, KCNB1, USH2A, MYT1L, RORA, PLXNA4, BHLHE23, EPHA3, EPHB1, VCL, TNIK, EMX1, RUNX3, ETV1, UGT8, ERBB4, CDHR1	7.63473	54.902	47.0588
GO_BP_cell-cell signaling	1083	56	2.07	5.39e-07	0.00423	SH2D1A, WNT7A, RAPGEF1, CXXC4, FASLG, BSN, SNPH, PCLO, TRHDE, HTR2A, OPRM1, CDK14, GJA3, ANK2, MCC, HTR3A, RPS6KA3, SOST, WWOX, RIMBP2, WNT16, OTOF, CACNA1D, FGF9, GPC3, DLX3, GRIK5, GRIK2, SFRP1, TLE4, RGS10, VANGL1, NRXN1, GRIN2B, CNR1, TNR, ADRA2B, FGF14, NRXN3, GATA3, YAP1, DLG2, PLG, SEZ6, DACT1, PTPRN2, AMPH, PLCL2, TNIK, PRICKLE1, HTR1B, CCN5, KCNA1, GABRR1, NSG1, GJB4	8.38323	50	48.2143
GO_BP_Nervous system development	2191	96	1.76	8.24e-08	0.00129	CDH2, EOMES, WNT7A, NCAM2, ZNF521, RGS7, RAPGEF1, DCLK2, EED, BSN, CDKL5, SNPH, PCLO, HS6ST1, RPL24, PPARD, IMMP2L, MACROD2, ANK2, EPHA4, NDNF, RPS6KA3, CRIM1, RBFOX3, IGF2BP3, TEAD3, SERPINE2, DAB2IP, SRRM4, WNT16, GSX1, CCR4, NTN1, SOX5, AKNA, FGF9, ACAN, ADCY1, ANK3, TMEM106B, CDH23, CNTN5, VPS13B, DLX3, KCNC2, B3GNT2, SPTBN1, SFRP1, ABCA2, UBB, NRXN1, RGMA, CEP120, DMD, ARHGEF7, GRIN2B, CNR1,…	0.143713	48.9583	45.8333
GO_CC_Integral component of presynaptic membrane	76	10	5.27	4.54e-05	0.00663	CDH2, HTR2A, OPRM1, EPHA4, GRIK5, NRXN1, CNR1, HTR1B, KCNA1, ERBB4	1.49701	80	90
GO_CC_Intrinsic component of presynaptic membrane	83	11	5.31	1.79e-05	0.00282	CDH2, HTR2A, OPRM1, EPHA4, CNTN5, GRIK5, NRXN1, CNR1, HTR1B, KCNA1, ERBB4	1.64671	81.8182	90.9091
GO_CC_Presynaptic membrane	150	17	4.54	7.34e-07	0.000167	CDH2, HTR2A, OPRM1, EPHA4, OTOF, CNTN5, KCNC2, GRIK5, GRIK2, NRXN1, CNR1, IGSF21, HTR1B, KCNA1, ERBB4, KCTD16, SLC4A8	2.54491	88.2353	94.1176
GO_CC_GABA-ergic synapse	77	10	5.2	5.02e-05	0.00642	BSN, PCLO, ACAN, CNTN5, NRXN1, CNR1, NRXN3, LRFN5, GABRR1, ERBB4	1.49701	90	90
GO_CC_Integral component of postsynaptic membrane	119	11	3.7	0.000345	0.0235	CDH2, HTR2A, GSG1L, OPRM1, EPHA4, ADCY1, GRIK5, LRFN5, LRFN1, KCNA1, ERBB4	1.64671	81.8182	100
GO_CC_Integral component of synaptic membrane	157	14	3.57	8.02e-05	0.0091	CDH2, HTR2A, GSG1L, OPRM1, EPHA4, ADCY1, GRIK5, NRXN1, CNR1, LRFN5, LRFN1, HTR1B, KCNA1, ERBB4	2.09581	85.7143	92.8571
GO_CC_Postsynaptic density membrane	91	9	3.96	0.000752	0.0427	GSG1L, EPHA4, ADCY1, GRIK5, GRIN2B, DLG2, LRFN5, LRFN1, ERBB4	1.34731	88.8889	100
GO_CC_Intrinsic component of postsynaptic membrane	125	11	3.52	0.000507	0.0324	CDH2, HTR2A, GSG1L, OPRM1, EPHA4, ADCY1, GRIK5, LRFN5, LRFN1, KCNA1, ERBB4	1.64671	81.8182	100

[truncated: 5 more sheets: Tab. S11, Tab. S12, Tab. S13, Tab. S14, Tab. S15]
